# Supplementary material for: hnRNPK-regulated LINC00263 promotes malignant phenotypes through miR-147a/CAPN2
Source: Cell Death Dis. 2021 Mar 17;12(4):290. doi: 10.1038/s41419-021-03575-1 (PMC7969774; doi:10.1038/s41419-021-03575-1)
Supplement: Supplementary file 15 — RNA sequencing data [file 41419_2021_3575_MOESM15_ESM.xlsx]

## Sheet: HNRNPK siRNA vs Control siRNA
Gene_ID	Transcript_ID	Gene_Symbol	Description	2/1.fc	2/1.volume	2/1.stat_results	2/1.raw.pval	2/1.bh.pval	2/1.fc.sd	2.mean	1.mean	2.sd	1.sd	N_1-1	N_1-2	N_2-1	N_2-2	1-1_Read_Count	1-2_Read_Count	2-1_Read_Count	2-2_Read_Count	1-1_FPKM	1-2_FPKM	2-1_FPKM	2-2_FPKM
53	NM_001302489,NM_001302490,NM_001302491,NM_001302492,NM_001610	ACP2	acid phosphatase 2, lysosomal	-2.05698	4.45118	-11.8651	0.0242226	0.313174	0.124021	3.96122	5.00174	0.113755	0.0494071	5.03668	4.96681	4.04165	3.88078	7054	6103	3595	2556	33.8009	31.5737	15.5916	13.8588
72	NM_001199893,NM_001615	ACTG2	actin, gamma 2, smooth muscle, enteric	2.7802	1.91926	23.0532	0.00217348	0.304307	0.0904962	2.79371	1.31852	0.058152	0.069339	1.36755	1.26949	2.83483	2.75259	212	166	827	651	1.64651	1.39782	5.80749	5.7281
218	NM_000691,NM_001135167,NM_001135168,NM_001330150	ALDH3A1	aldehyde dehydrogenase 3 family member A1	-3.65682	4.87011	-25.5788	0.00192825	0.304307	0.103422	4.02381	5.8944	0.0806811	0.0647046	5.94015	5.84865	3.96676	4.08086	11017	9463	2751	2431	64.6493	59.9771	14.6565	16.0645
221	NM_000694,NM_001030010,NM_001161473,NM_001290058,NM_001290059	ALDH3B1	aldehyde dehydrogenase 3 family member B1	-6.24647	3.78944	-77.1816	0.00460181	0.304307	0.0484289	2.69174	5.33478	0.0467875	0.0125017	5.34362	5.32594	2.72482	2.65865	11414	10397	1630	1282	41.422	40.8846	5.32756	5.30173
231	NM_001346142,NM_001628,NR_144376	AKR1B1	aldo-keto reductase family 1 member B	-2.16696	6.15851	-31.4596	0.00485664	0.304307	0.0501531	5.62589	6.74156	0.0450044	0.0221346	6.75721	6.7259	5.59406	5.65771	16197	14763	8238	6416	111.262	109.464	50.6845	49.8123
283	NM_001097577,NM_001145	ANG	angiogenin	2.03795	1.27067	10.755	0.0341665	0.325165	0.135059	1.88409	0.856969	0.126947	0.0461029	0.824369	0.889568	1.97385	1.79432	95	90	351	259	0.794278	0.845809	2.6697	2.44384
290	NM_001150	ANPEP	alanyl aminopeptidase, membrane	-2.24489	1.03068	-38.4524	0.000825087	0.299255	0.0429072	0.600974	1.76762	0.0330325	0.027384	1.74826	1.78698	0.624331	0.577616	875	820	184	154	2.45511	2.48638	0.465295	0.488633
291	NM_001151	SLC25A4	solute carrier family 25 member 4	-2.06195	1.8715	-10.8122	0.0119168	0.304903	0.136555	1.42093	2.46494	0.111271	0.0791587	2.40897	2.52091	1.49961	1.34225	1969	1955	779	574	4.56625	4.89793	1.63319	1.50255
330	NM_001165,NM_182962	BIRC3	baculoviral IAP repeat containing 3	-2.20134	1.08852	-11.4952	0.010441	0.304903	0.140052	0.659164	1.79755	0.113623	0.08188	1.73965	1.85545	0.739508	0.578821	1644	1667	436	293	2.43834	2.67097	0.583997	0.490034
333	NM_001024807,NM_005166	APLP1	amyloid beta precursor like protein 1	-2.05078	1.38422	-104.181	0.00544749	0.304903	0.0140656	0.959912	1.99609	0.00158876	0.0139756	2.00597	1.9862	0.958789	0.961035	783	682	225	198	3.20143	3.01589	0.828932	0.911688
358	NM_001329872,NM_198098	AQP1	aquaporin 1 (Colton blood group)	-2.15564	1.45494	-8.84643	0.0209296	0.30907	0.177146	1.00281	2.11093	0.09402	0.150137	2.21709	2.00476	1.06929	0.936329	1101	796	304	222	3.87109	3.07077	0.965842	0.881947
360	NM_001318144,NM_004925	AQP3	aquaporin 3 (Gill blood group)	-2.11533	6.19223	-15.3862	0.0385854	0.325599	0.0993492	5.67533	6.75621	0.0986852	0.0114669	6.74811	6.76432	5.74511	5.60555	19597	18493	10966	7766	110.953	113.135	56.354	48.0926
440	NM_001178075,NM_001178076,NM_001178077,NM_001673,NM_133436,NM_183356	ASNS	asparagine synthetase (glutamine-hydrolyzing)	3.90489	4.68853	63.6822	0.00471881	0.304307	0.0436437	5.77303	3.80775	0.0416667	0.012987	3.81694	3.79857	5.8025	5.74357	2806	2575	13322	9627	13.6889	13.4004	58.6264	52.7913
468	NM_001675,NM_182810	ATF4	activating transcription factor 4	2.4073	7.97196	43.7042	0.00839226	0.304903	0.0410121	8.63082	7.3634	0.039492	0.011062	7.35558	7.37122	8.65874	8.60289	23818	22127	69082	45892	169.791	170.493	448.318	372.103
493	NM_001001396,NM_001684	ATP2B4	ATPase plasma membrane Ca2+ transporting 4	-2.16918	2.58963	-9.0317	0.0304855	0.322523	0.174927	2.09061	3.20777	0.157541	0.0760284	3.26153	3.15401	1.97921	2.20201	7655	6487	2533	2726	8.9479	8.21837	2.68549	3.61261
513	NM_001001975,NM_001687	ATP5D	ATP synthase, H+ transporting, mitochondrial F1 complex, delta subunit	-4.69602	3.63212	-18.7081	0.0207792	0.30907	0.168682	2.6839	4.91534	0.0491206	0.161372	5.02944	4.80123	2.64916	2.71863	2742	2123	455	404	33.6373	27.5871	4.99739	5.56439
573	NM_001172415,NM_001349286,NM_001349299,NM_004323	BAG1	BCL2 associated athanogene 1	-2.43187	5.21215	-4.95682	0.043057	0.330756	0.365781	4.61039	5.89245	0.224919	0.288457	6.09642	5.68848	4.45135	4.76943	26625	18554	8985	8789	70.499	53.0779	21.5104	26.2949
576	NM_001294335,NM_001294336	ADGRB2	adhesion G protein-coupled receptor B2	-2.29611	2.30229	-12.7651	0.00992479	0.304903	0.132855	1.77949	2.97868	0.0739971	0.11034	3.0567	2.90066	1.72717	1.83181	4044	3262	1206	1174	7.68702	6.71001	2.07585	2.52176
595	NM_053056	CCND1	cyclin D1	-3.97845	2.7086	-30.0307	0.00112965	0.299255	0.0938175	1.88985	3.88206	0.0642913	0.0683253	3.93037	3.83375	1.93531	1.84439	6208	5316	1185	947	14.8387	13.7284	2.55995	2.55706
629	NM_001710	CFB	complement factor B	-2.12955	1.22899	-14.1622	0.00725551	0.304903	0.1089	0.799251	1.8898	0.0885385	0.0634049	1.93463	1.84496	0.736644	0.861857	764	628	165	180	2.98032	2.64522	0.580976	0.791858
780	NM_001202521,NM_001202522,NM_001202523,NM_001297652,NM_001297653,NM_001297654,NM_001954,NM_013993,NM_013994	DDR1	discoidin domain receptor tyrosine kinase 1	-2.03982	3.42614	-50.2513	0.000406197	0.299255	0.0289433	2.95029	3.97873	0.0198086	0.021103	3.99366	3.96381	2.9643	2.93628	5768	5255	2701	2205	15.5418	15.0869	6.51003	6.65208
824	NM_001146068,NM_001748	CAPN2	calpain 2	-2.1109	5.9225	-45.9761	0.00491683	0.304307	0.0331546	5.40804	6.4859	0.0119482	0.0309268	6.46403	6.50777	5.3996	5.41649	31043	29485	16240	12427	92.7221	93.9856	43.6032	41.9421
874	NM_001236	CBR3	carbonyl reductase 3	-2.87575	1.65658	-11.8524	0.0112144	0.304903	0.181835	1.06145	2.58539	0.15086	0.101514	2.65717	2.51361	1.16813	0.954779	607	489	132	87	5.59504	4.86655	1.09589	0.904236
883	NM_001122671,NM_001122672,NM_001287390,NM_004059,NR_109829	KYAT1	kynurenine aminotransferase 1	-2.03554	3.16798	-16.3454	0.00372202	0.304307	0.0887191	2.6965	3.72191	0.0627363	0.0627315	3.76626	3.67755	2.74086	2.65213	2580	2215	1171	901	13.1947	12.2823	5.4058	5.27125
928	NM_001330312,NM_001769	CD9	CD9 molecule	-2.8092	4.97618	-27.4965	0.0230231	0.310469	0.0766427	4.28657	5.77673	0.076611	0.00220579	5.77517	5.77829	4.34074	4.2324	7350	6784	2779	2026	57.3436	57.193	19.6059	17.8625
950	NM_001204255,NM_005506	SCARB2	scavenger receptor class B member 2	-2.02402	3.94994	-21.7493	0.0290626	0.32227	0.0661434	3.47393	4.49116	0.00220658	0.0661066	4.44442	4.5379	3.47237	3.47549	10023	9824	5109	4173	21.5725	22.8574	9.93657	10.1647
970	NM_001252,NM_001330332	CD70	CD70 molecule	-3.40909	4.38551	-9.66617	0.0432626	0.330756	0.258871	3.58917	5.35855	0.246339	0.0795693	5.41482	5.30229	3.76335	3.41498	4605	3999	1318	819	43.7515	40.098	12.5479	9.74197
978	NM_001785	CDA	cytidine deaminase	-3.46695	2.41802	-139.519	0.000383758	0.299255	0.0181813	1.68215	3.47582	0.00865307	0.0159901	3.46451	3.48712	1.67603	1.68827	984	921	204	180	10.5169	10.6372	1.96904	2.17345
1026	NM_000389,NM_001220777,NM_001220778,NM_001291549,NM_078467	CDKN1A	cyclin dependent kinase inhibitor 1A	-4.40927	5.09965	-45.5976	0.011358	0.304903	0.0663891	4.14048	6.28102	0.0654595	0.0110709	6.27319	6.28884	4.18676	4.09419	16981	15942	4141	3105	80.2662	80.3597	17.4315	16.2412
1152	NM_001823	CKB	creatine kinase B	-2.23449	5.60014	-16.0684	0.0241201	0.312996	0.102089	5.05012	6.21006	0.03064	0.0973823	6.27892	6.14121	5.07179	5.02846	11455	9443	5396	4005	80.5498	71.7424	34.3092	31.8249
1264	NM_001299,NM_001308341,NM_001308342	CNN1	calponin 1	2.12949	0.688281	8.58747	0.0139103	0.305642	0.179588	1.42334	0.332831	0.118906	0.134585	0.237665	0.427997	1.50742	1.33926	35	56	291	212	0.186581	0.323189	1.64681	1.49924
1282	NM_001303110,NM_001845	COL4A1	collagen type IV alpha 1 chain	-3.05269	3.64746	-16.3109	0.038975	0.326147	0.139599	2.9302	4.54028	0.139597	0.000790446	4.53972	4.54084	3.02891	2.83149	14767	13523	4844	3434	23.1828	22.9188	6.88326	6.10074
1288	NM_001287758,NM_001287759,NM_001287760,NM_001847,NM_033641	COL4A6	collagen type IV alpha 6 chain	-2.13575	3.06063	-17.2942	0.0253021	0.315575	0.0895212	2.56183	3.65657	0.0231823	0.0864675	3.71771	3.59542	2.54543	2.57822	8244	6907	3300	2887	12.7265	11.5148	4.58803	5.00443
1294	NM_000094	COL7A1	collagen type VII alpha 1 chain	-2.3754	4.2554	-16.0358	0.00749469	0.304903	0.110078	3.67683	4.925	0.0928565	0.0591165	4.96681	4.8832	3.74249	3.61117	28562	24357	12161	8891	31.9371	29.4281	12.2967	11.2366
1295	NM_001850,NM_020351	COL8A1	collagen type VIII alpha 1 chain	2.08029	4.35366	40.8027	0.0121312	0.304903	0.036628	4.914	3.85721	0.00683216	0.0359851	3.83177	3.88266	4.90917	4.91883	4132	3916	9976	7744	13.8614	14.2279	30.3556	29.4426
1356	NM_000096,NR_046371	CP	ceruloplasmin	2.28574	0.557893	14.6178	0.0254453	0.315974	0.115385	1.41294	0.220281	0.109422	0.0366121	0.194392	0.246169	1.49032	1.33557	69	67	808	596	0.151426	0.171664	1.61622	1.48993
1364	NM_001305	CLDN4	claudin 4	-3.54585	1.51996	-63.3245	0.000833939	0.299255	0.0407827	0.86006	2.68619	0.034754	0.0213397	2.70128	2.6711	0.835485	0.884635	1035	921	137	130	5.79536	5.56856	0.690773	0.819478
1375	NM_001145134,NM_001145135,NM_001145137,NM_004377,NM_152245,NM_152246	CPT1B	carnitine palmitoyltransferase 1B	-2.05122	1.94103	-15.1932	0.0189373	0.30907	0.0964779	1.49078	2.52727	0.0892862	0.0365507	2.55311	2.50142	1.55392	1.42765	1404	1223	531	398	5.10858	4.81835	1.73446	1.65499
1384	NM_000755,NM_001257363,NM_001346546,NM_001346547,NM_001346548,NM_001346549,NM_004003	CRAT	carnitine O-acetyltransferase	-2.73159	2.14283	-16.1008	0.00522751	0.304903	0.127338	1.53725	2.98699	0.1018	0.0764975	3.04108	2.9329	1.46526	1.60923	2085	1835	482	491	7.60872	6.90683	1.56147	2.00257
1390	NM_001267562,NM_001267563,NM_001267564,NM_001267565,NM_001267566,NM_001267567,NM_001267568,NM_001267569,NM_001267570,NM_001881,NM_181571,NM_182717,NM_182718,NM_182719,NM_182720,NM_182721,NM_182723,NM_182724,NM_182769,NM_182770,NM_182771,NM_182772,NM_183011,NM_183012,NM_183013,NM_183060,NR_051971,NR_051972,NR_051973,NR_051974,NR_051975	CREM	cAMP responsive element modulator	-2.04449	2.43354	-6.80402	0.0482964	0.335625	0.214447	1.97175	3.00349	0.0894236	0.194912	2.86567	3.14131	1.90852	2.03498	1288	1434	527	499	6.62945	8.12874	2.49514	3.11976
1396	NM_001311	CRIP1	cysteine rich protein 1	-2.18292	5.38922	-12.5318	0.0206233	0.30907	0.127098	4.85543	5.98169	0.0531223	0.115464	6.06334	5.90005	4.893	4.81787	3239	2682	1547	1130	69.461	62.1564	29.9995	27.3785
1397	NM_001270837,NM_001270841,NM_001312,NR_073081,NR_073082,NR_073083,NR_073084,NR_073085	CRIP2	cysteine rich protein 2	-3.3693	4.90675	-16.4241	0.0382186	0.325599	0.150897	4.10815	5.8606	0.00748803	0.150711	5.96717	5.75403	4.10286	4.11345	7903	6232	2169	1746	65.6887	55.8889	16.3146	16.4887
1545	NM_000104	CYP1B1	cytochrome P450 family 1 subfamily B member 1	2.33811	3.22238	8.51793	0.0149107	0.308045	0.203441	3.89278	2.66743	0.129988	0.156497	2.77809	2.55677	3.80086	3.98469	3096	2356	7191	6634	6.15849	5.06406	12.9382	14.9164
1606	NM_001345,NM_001351033,NM_001351034,NM_001351035,NM_001351036,NM_001351037,NM_001351038,NM_001351039,NM_001351040,NM_201444,NM_201445,NM_201554,NR_147026,NR_147027	DGKA	diacylglycerol kinase alpha	-3.29337	2.53467	-13.4402	0.00560384	0.304903	0.180937	1.81674	3.53631	0.123216	0.1325	3.44262	3.63	1.90387	1.72962	2721	2853	730	537	10.3288	11.8012	2.48303	2.27771
1639	NM_001135040,NM_001135041,NM_001190836,NM_001190837,NM_004082,NM_023019,NR_033935	DCTN1	dynactin subunit 1	-2.15453	4.10901	-22.3821	0.022899	0.310469	0.0699694	3.59246	4.69984	0.0132895	0.0686958	4.74841	4.65126	3.60186	3.58307	11516	9895	5200	4142	26.7368	24.8184	11.0147	10.9807
1643	NM_000107,NM_001300734	DDB2	damage specific DNA binding protein 2	-3.71203	4.84083	-36.5692	0.0092604	0.304903	0.073176	3.98632	5.87853	0.0699257	0.0215666	5.86328	5.89378	4.03576	3.93687	10831	10156	2959	2199	60.924	61.9776	15.5283	14.4447
1875	NM_001083588,NM_001083589,NM_001951	E2F5	E2F transcription factor 5	-2.0978	2.19685	-36.08	0.00742552	0.304903	0.0418964	1.72649	2.79537	0.0143517	0.0393616	2.76753	2.8232	1.71634	1.73663	1034	988	380	345	6.11803	6.31133	2.05297	2.30126
1953	NM_001409	MEGF6	multiple EGF like domains 6	-2.19924	0.907243	-11.9715	0.0105602	0.304903	0.134317	0.502145	1.63915	0.0761511	0.110643	1.71739	1.56091	0.555992	0.448298	1735	1312	330	233	2.39008	1.95303	0.410164	0.361436
1969	NM_001329090,NM_004431	EPHA2	EPH receptor A2	-2.90306	4.06483	-22.4358	0.0104417	0.304903	0.096919	3.3681	4.90568	0.0890829	0.0381776	4.93267	4.87868	3.43109	3.30511	11978	10502	4138	3071	30.8317	29.2206	9.64097	8.96589
1999	NM_001114309,NM_004433	ELF3	E74 like ETS transcription factor 3	-2.09933	4.02521	-19.304	0.00869833	0.304903	0.0783832	3.52563	4.59556	0.0694747	0.036293	4.5699	4.62123	3.57476	3.47651	7257	6850	3678	2774	23.6727	24.1827	10.7874	10.1737
2027	NM_001193503,NM_001976,NM_053013	ENO3	enolase 3	-3.18799	4.72578	-43.0469	0.00138857	0.299255	0.0549512	3.96289	5.63553	0.0296055	0.0462942	5.6028	5.66827	3.98382	3.94195	7310	7072	2400	1864	50.1569	52.4007	14.8108	14.4928
2109	NM_001014763,NM_001985	ETFB	electron transfer flavoprotein beta subunit	-2.05051	5.23228	-20.2977	0.0262184	0.316799	0.0721807	4.73987	5.77585	0.0126932	0.0710558	5.82609	5.7256	4.74884	4.73089	5317	4544	2664	2037	59.2151	54.3454	26.8349	25.5661
2200	NM_000138	FBN1	fibrillin 1	-2.14546	5.83714	-11.7952	0.0489132	0.336353	0.132041	5.31241	6.4137	0.130663	0.0190267	6.42715	6.40024	5.22002	5.4048	102784	91927	47894	42083	90.1061	87.0775	37.9694	41.6969
2584	NM_000154	GALK1	galactokinase 1	-2.30915	3.81198	-6.1468	0.0468144	0.333641	0.277781	3.25581	4.46317	0.245169	0.130592	4.55551	4.37083	3.42917	3.08245	3110	2505	1413	879	23.4225	20.3861	9.62324	7.47814
2588	NM_000512,NM_001323543,NM_001323544	GALNS	galactosamine (N-acetyl)-6-sulfatase	-2.12266	2.65152	-22.6718	0.00594121	0.304903	0.0677342	2.1636	3.24947	0.0592543	0.0328155	3.27268	3.22627	2.2055	2.1217	2075	1851	841	683	9.009	8.67189	3.34091	3.37214
2592	NM_000155,NM_001258332	GALT	galactose-1-phosphate uridylyltransferase	-2.09519	3.56522	-12.6577	0.0396063	0.326698	0.119222	3.07138	4.13846	0.116279	0.0263257	4.15708	4.11985	3.1536	2.98916	2401	2153	1149	839	17.5522	17.0005	7.63845	6.93566
2593	NM_000156,NM_138924	GAMT	guanidinoacetate N-methyltransferase	-2.22334	3.52606	-15.5448	0.0113405	0.304903	0.104871	2.99649	4.14922	0.0496983	0.0923474	4.21452	4.08392	3.03163	2.96135	2182	1849	959	745	18.3061	16.5338	6.90645	6.778
2621	NM_000820	GAS6	growth arrest specific 6	-2.23824	1.97555	-5.74807	0.0289579	0.32227	0.28598	1.47808	2.64044	0.202301	0.202135	2.78337	2.49751	1.62113	1.33503	1532	1099	509	326	6.19264	4.79963	1.8601	1.48977
2633	NM_002053	GBP1	guanylate binding protein 1	2.45036	5.08951	13.0011	0.0361728	0.325599	0.140647	5.7769	4.48391	0.0346723	0.136306	4.38752	4.58029	5.80142	5.75238	6139	6478	19262	14038	20.6329	23.5284	58.554	53.3341
2664	NM_001493	GDI1	GDP dissociation inhibitor 1	-2.03478	4.17678	-10.1308	0.0297457	0.32227	0.143067	3.69566	4.72053	0.131089	0.0573053	4.76105	4.68001	3.78836	3.60297	6516	5681	3424	2393	26.9253	25.3626	12.7933	11.1752
2781	NM_002073	GNAZ	G protein subunit alpha z	-2.18582	1.93365	-11.4252	0.0145256	0.307476	0.139646	1.45016	2.57834	0.119376	0.0724585	2.62957	2.5271	1.53457	1.36575	1781	1483	614	445	5.46439	4.91744	1.70202	1.54256
2810	NM_006142	SFN	stratifin	-2.11068	5.07083	-27.599	0.013773	0.305642	0.0552231	4.56053	5.63823	0.0154116	0.053029	5.67573	5.60074	4.57143	4.54963	6771	5894	3336	2555	52.7859	49.6483	23.5181	22.5086
2869	NM_005308	GRK5	G protein-coupled receptor kinase 5	-2.43055	1.36914	-14.733	0.0296791	0.32227	0.12299	0.870969	2.15225	0.118525	0.0328371	2.12903	2.17547	0.954779	0.787159	886	830	227	156	3.54868	3.5921	0.821992	0.703955
2934	NM_000177,NM_001127662,NM_001127663,NM_001127664,NM_001127665,NM_001127666,NM_001127667,NM_001258029,NM_001258030,NM_198252	GSN	gelsolin	-3.11507	5.71089	-47.2318	0.00047539	0.299255	0.0490829	4.94978	6.58904	0.0329855	0.0363468	6.61474	6.56334	4.92645	4.9731	26379	23691	8850	7006	101.283	98.2222	30.7319	30.5041
3037	NM_005328	HAS2	hyaluronan synthase 2	2.17115	1.37844	14.4528	0.0053836	0.304903	0.109442	2.04679	0.928332	0.070177	0.0839802	0.868949	0.987715	2.09641	1.99717	272	289	1061	849	0.851387	0.974299	3.00268	3.00135
3134	NM_001098478,NM_001098479,NM_018950	HLA-F	major histocompatibility complex, class I, F	-2.36917	3.40535	-17.2981	0.0300215	0.32227	0.101735	2.83953	4.08391	0.0998311	0.0195875	4.07006	4.09776	2.91012	2.76894	2066	1967	875	637	16.4555	16.689	6.20948	5.80501
3155	NM_000191,NM_001166059	HMGCL	3-hydroxymethyl-3-methylglutaryl-CoA lyase	-2.48831	2.78532	-11.2345	0.0138496	0.305642	0.165554	2.20431	3.51947	0.088417	0.139967	3.61845	3.4205	2.26683	2.14179	1815	1457	593	455	11.7679	10.1168	3.54502	3.44008
3190	NM_001318186,NM_001318187,NM_001318188,NM_002140,NM_031262,NM_031263	HNRNPK	heterogeneous nuclear ribonucleoprotein K	-9.70326	5.58559	-24.1998	0.0245691	0.313743	0.19159	4.18193	7.46039	0.190513	0.0202931	7.47474	7.44605	4.04721	4.31664	54942	49820	5151	4997	185.579	181.618	15.6677	19.0674
3241	NM_001258357,NM_001258358,NM_001258359,NM_002149,NM_134421	HPCAL1	hippocalcin like 1	-2.3072	5.07976	-14.1851	0.00501963	0.304307	0.120249	4.51236	5.7185	0.0877891	0.0821756	5.77661	5.66039	4.57443	4.45028	9870	8267	4470	3175	57.3781	52.1767	23.5754	20.8973
3303	NM_005345	HSPA1A	heat shock protein family A (Hsp70) member 1A	-2.0205	6.46541	-14.957	0.00450914	0.304307	0.0959428	5.97793	6.99264	0.0698882	0.0657318	7.03912	6.94616	6.02735	5.92851	32575	27669	18274	12806	137.494	126.19	69.7517	61.0901
3304	NM_005346	HSPA1B	heat shock protein family A (Hsp70) member 1B	-2.42593	6.19691	-15.4597	0.00829642	0.304903	0.116957	5.59053	6.86906	0.0620009	0.0991708	6.93919	6.79894	5.63437	5.54668	31317	26329	14155	10036	127.412	115.744	52.0781	46.1492
3383	NM_000201	ICAM1	intercellular adhesion molecule 1	2.19905	3.19263	23.6522	0.0220778	0.30907	0.0679764	3.81128	2.6744	0.0668648	0.0122431	2.68306	2.66575	3.85856	3.764	1811	1625	4724	3528	5.71752	5.54548	13.4922	12.5922
3384	NM_000873,NM_001099786,NM_001099787,NM_001099788,NM_001099789	ICAM2	intercellular adhesion molecule 2	-3.57079	2.13227	-17.2619	0.0278931	0.320626	0.150437	1.40341	3.23965	0.146591	0.033802	3.26355	3.21575	1.50706	1.29975	1054	928	210	146	8.95881	8.57708	1.64665	1.42755
3433	NM_001547	IFIT2	interferon induced protein with tetratricopeptide repeats 2	2.82868	3.81238	22.4933	0.0044257	0.304307	0.0943173	4.63553	3.1354	0.0799618	0.0500185	3.10003	3.17077	4.69207	4.57899	2711	2620	9754	6948	7.94988	8.30331	25.8745	23.034
3475	NM_001007245,NM_001197079,NM_001197080,NM_001550,NR_120333	IFRD1	interferon related developmental regulator 1	2.05318	5.02646	22.1728	0.013782	0.305642	0.0661961	5.57211	4.53425	0.0622178	0.0226024	4.51827	4.55023	5.6161	5.52811	7411	6984	18433	13013	22.8285	23.0393	51.5247	45.3485
3486	NM_000598,NM_001013398	IGFBP3	insulin like growth factor binding protein 3	2.70247	3.07929	8.97025	0.012539	0.304903	0.226122	3.87883	2.44456	0.152197	0.167234	2.56281	2.32631	3.98645	3.77122	1313	985	4182	2862	5.14036	4.1652	14.8304	12.6597
3488	NM_000599	IGFBP5	insulin like growth factor binding protein 5	2.17364	0.921293	9.2397	0.0172458	0.30907	0.171443	1.63822	0.518111	0.14222	0.0957401	0.585809	0.450412	1.53766	1.73879	312	197	1148	1243	0.512548	0.348989	1.70591	2.30791
3489	NM_002178	IGFBP6	insulin like growth factor binding protein 6	-2.77677	2.6838	-9.02813	0.0297947	0.32227	0.230802	2.04638	3.51978	0.207206	0.101663	3.59167	3.44789	2.19289	1.89986	1087	903	344	228	11.5279	10.3467	3.2926	2.72684
3588	NM_000628	IL10RB	interleukin 10 receptor subunit beta	-3.05452	2.79836	-33.268	0.0168289	0.30907	0.0684808	2.1065	3.71745	0.067825	0.009455	3.71077	3.72414	2.05855	2.15446	2420	2249	615	590	12.6517	12.7004	2.90545	3.4849
3632	NM_001321042,NM_005539	INPP5A	inositol polyphosphate-5-phosphatase A	-2.98216	2.13082	-91.1285	0.00174813	0.30164	0.0244634	1.48374	3.0601	0.00929825	0.0226274	3.0761	3.0441	1.47717	1.49032	2292	2038	517	460	7.80586	7.50285	1.59146	1.76922
3660	NM_002199	IRF2	interferon regulatory factor 2	-2.04337	1.83758	-21.3919	0.0231033	0.310732	0.0681559	1.39303	2.42398	0.0666883	0.0140677	2.43393	2.41404	1.44019	1.34588	1036	925	375	298	4.64315	4.47883	1.51936	1.50883
3673	NM_002203,NR_073103,NR_073104,NR_073105,NR_073106,NR_073107	ITGA2	integrin subunit alpha 2	-2.186	1.60062	-10.1344	0.0198383	0.30907	0.157448	1.13298	2.26127	0.0777842	0.136892	2.16447	2.35807	1.07798	1.18798	2814	3033	829	839	3.67099	4.28026	0.976517	1.23846
3675	NM_002204	ITGA3	integrin subunit alpha 3	-2.15286	4.99943	-15.1179	0.042035	0.33066	0.103485	4.47681	5.58306	0.000844073	0.103482	5.65623	5.50989	4.4774	4.47621	25567	21080	11894	9281	52.061	46.3791	21.9014	21.3585
3691	NM_000213,NM_001005619,NM_001005731,NM_001321123	ITGB4	integrin subunit beta 4	-2.22421	2.10558	-8.85742	0.0335555	0.323695	0.184139	1.60647	2.75976	0.167363	0.0767914	2.81406	2.70546	1.48813	1.72482	3581	2982	1008	1134	6.34172	5.69742	1.61081	2.2638
3710	NM_002224	ITPR3	inositol 1,4,5-trisphosphate receptor type 3	-2.47923	3.61271	-7.84754	0.0462712	0.332872	0.236057	3.01665	4.32655	0.219199	0.0876049	4.38849	4.2646	2.86166	3.17165	18184	15291	5785	6240	20.6434	18.7564	5.939	8.00634
3783	NM_002250	KCNN4	potassium calcium-activated channel subfamily N member 4	-2.38532	3.17061	-15.1614	0.00454951	0.304307	0.116987	2.60494	3.85912	0.0779612	0.0872242	3.9208	3.79745	2.66007	2.54981	3223	2708	1220	943	14.7501	13.392	5.04767	4.87621
3855	NM_005556	KRT7	keratin 7	-3.54151	7.77937	-47.4923	0.00051848	0.299255	0.0543254	6.92048	8.74485	0.0413423	0.0352429	8.71993	8.76977	6.94972	6.89125	76743	68914	24770	17132	462.285	448.551	134.93	116.636
3880	NM_002276	KRT19	keratin 19	-2.69627	2.59163	-9.2028	0.0133718	0.305642	0.2199	1.9731	3.40406	0.137723	0.17143	3.52528	3.28284	1.87571	2.07048	1571	1210	383	409	10.9454	9.10727	2.41199	3.21702
3897	NM_000425,NM_001143963,NM_001278116,NM_024003	L1CAM	L1 cell adhesion molecule	-3.62059	4.29988	-7.56578	0.0323356	0.323254	0.34697	3.4708	5.32702	0.303277	0.168556	5.44621	5.20783	3.25635	3.68525	22101	16882	4511	5130	44.6852	37.3613	8.31468	11.8398
3913	NM_002292	LAMB2	laminin subunit beta 2	-3.60433	2.81656	-46.7347	0.0128627	0.304903	0.0559738	2.03966	3.88939	0.0557555	0.00493812	3.8859	3.89288	2.00023	2.07908	8160	7522	1717	1624	14.4042	14.3464	2.74068	3.23952
3916	NM_005561	LAMP1	lysosomal associated membrane protein 1	-2.29778	5.76809	-17.9503	0.0290438	0.32227	0.0945609	5.19911	6.39935	0.092848	0.0179164	6.38668	6.41202	5.26476	5.13345	21672	20180	10802	7525	87.4768	88.0113	39.4281	34.3263
3976	NM_001257135,NM_002309	LIF	LIF, interleukin 6 family cytokine	-2.3225	2.59057	-18.7761	0.0189617	0.30907	0.0915649	2.05308	3.26876	0.086916	0.0288052	3.24839	3.28913	2.11454	1.99162	3416	3271	1301	1024	8.87866	9.14656	3.04889	2.98691
3988	NM_000235,NM_001127605,NM_001288979	LIPA	lipase A, lysosomal acid type	-3.0186	3.11418	-20.5546	0.0210821	0.30907	0.109663	2.41759	4.01147	0.106055	0.0278976	3.99175	4.0312	2.49259	2.3426	4082	3868	1274	951	15.5172	15.9314	4.38806	4.08963
4023	NM_000237	LPL	lipoprotein lipase	2.15068	7.10728	16.4569	0.00726565	0.304903	0.0949392	7.68111	6.57632	0.0507821	0.0802162	6.5196	6.63304	7.6452	7.71702	35273	34661	86407	65060	96.5122	102.476	213.806	201.203
4162	NM_006500	MCAM	melanoma cell adhesion molecule	-2.81464	6.07116	-159.968	0.00397962	0.304307	0.0131986	5.3704	6.86335	0.0131986	0	6.86335	6.86335	5.36107	5.37973	38692	35779	15184	11734	119.055	118.954	42.2513	40.8058
4200	NM_001168335,NM_002396	ME2	malic enzyme 2	-2.1507	2.96442	-25.4146	0.0140647	0.305642	0.0614777	2.46304	3.56785	0.0183338	0.0586804	3.60934	3.52635	2.47601	2.45008	5267	4556	2156	1784	11.6856	10.9219	4.32581	4.473
4241	NM_005929,NM_033316	MELTF	melanotransferrin	-2.88173	1.84326	-65.4516	0.0073239	0.304903	0.0329926	1.23165	2.75859	0.00613506	0.0324171	2.78151	2.73567	1.23599	1.22731	1181	1023	262	236	6.18684	5.84282	1.20254	1.29216
4303	NM_001170931,NM_005938	FOXO4	forkhead box O4	-2.04964	2.81949	-12.8606	0.0343021	0.325165	0.113854	2.34893	3.3843	0.0308577	0.109593	3.4618	3.30681	2.37075	2.32711	3412	2795	1403	1163	10.4813	9.25914	3.88481	4.02422
4326	NM_016155	MMP17	matrix metallopeptidase 17	-2.80638	1.98855	-11.0306	0.00812806	0.304903	0.190865	1.37895	2.86766	0.133737	0.136176	2.96395	2.77137	1.28438	1.47351	1681	1313	334	364	7.14451	6.02909	1.28401	1.74667
4351	NM_001289155,NM_001289156,NM_001289157,NM_001330372,NM_002435	MPI	mannose phosphate isomerase	-2.17425	3.37949	-13.9533	0.042262	0.33066	0.113569	2.86536	3.98588	0.112706	0.0139725	3.976	3.99576	2.94505	2.78566	4519	4229	2117	1544	15.3364	15.4799	6.39713	5.8826
4636	NM_002477	MYL5	myosin light chain 5	-2.89373	0.695162	-14.3209	0.0440368	0.330994	0.151379	0.26829	1.80122	0.00601039	0.151259	1.90818	1.69426	0.26404	0.27254	186	135	13	12	2.87682	2.25824	0.173956	0.210247
4643	NM_004998	MYO1E	myosin IE	-2.38111	4.95653	-114.445	0.00283394	0.304307	0.0154667	4.37006	5.6217	0.00409491	0.0149148	5.61115	5.63225	4.36717	4.37296	25124	23487	11026	8726	50.4067	50.918	20.0056	19.7874
4811	NM_002508	NID1	nidogen 1	-2.00403	1.37181	-28.4498	0.0214024	0.30907	0.0498533	0.959136	1.96204	0.0041567	0.0496798	1.99717	1.92691	0.962075	0.956197	1821	1512	530	460	3.17458	2.84784	0.833995	0.904628
4835	NM_000904,NM_001290221,NM_001290222,NM_001318940	NQO2	N-ribosyldihydronicotinamide:quinone reductase 2	-3.63284	3.94288	-19.4572	0.0196295	0.30907	0.135271	3.12066	4.98175	0.129288	0.0397843	5.00988	4.95362	3.02924	3.21208	4137	3597	1140	959	33.2064	31.1952	6.88551	8.29368
4884	NM_002522	NPTX1	neuronal pentraxin 1	-4.17776	2.71957	-39.0768	0.00164046	0.299255	0.0746515	1.87721	3.93994	0.0629041	0.0401985	3.96836	3.91151	1.83273	1.92169	8096	7137	1344	1321	15.2662	14.5413	2.29133	2.81482
5002	NM_001315501,NM_001315502,NM_002555,NM_183233	SLC22A18	solute carrier family 22 member 18	-2.46743	1.0292	-9.28185	0.0128364	0.304903	0.198531	0.566572	1.86958	0.125934	0.153478	1.97811	1.76106	0.477523	0.65562	466	326	62	63	3.1161	2.41702	0.343708	0.562483
5091	NM_000920,NM_001040716,NM_022172	PC	pyruvate carboxylase	-3.16084	3.95185	-31.1075	0.0170238	0.30907	0.0754812	3.20795	4.86826	0.0125657	0.0744279	4.92089	4.81563	3.21683	3.19906	12028	10185	3531	2836	30.5586	27.8544	8.05439	8.21247
5159	NM_002609	PDGFRB	platelet derived growth factor receptor beta	-2.45175	1.69856	-931.586	1.3479e-05	0.152933	0.0019641	1.17068	2.46449	0.000987121	0.00169802	2.46329	2.46569	1.17137	1.16998	2644	2417	679	599	4.74281	4.68428	1.10026	1.213
5189	NM_000466,NM_001282677,NM_001282678	PEX1	peroxisomal biogenesis factor 1	-2.05292	2.59191	-15.6002	0.00417198	0.304307	0.0940693	2.12449	3.16217	0.0688517	0.0640973	3.11685	3.20749	2.17318	2.07581	3434	3377	1534	1224	8.04516	8.52466	3.23367	3.23
5261	NM_000294,NM_001172432	PHKG2	phosphorylase kinase catalytic subunit gamma 2	-2.06914	1.96995	-47.1543	0.000594093	0.299255	0.0314617	1.51407	2.5631	0.0197358	0.0245017	2.58043	2.54577	1.50011	1.52802	2813	2490	972	879	5.23407	5.00595	1.63444	1.84756
5269	NM_001195291,NM_001271822,NM_001271823,NM_001271824,NM_001271825,NM_001297699,NM_001297700,NM_004568	SERPINB6	serpin family B member 6	-2.39438	4.39038	-13.6491	0.00535711	0.304903	0.130515	3.8055	5.06516	0.0940783	0.0904624	5.12912	5.00119	3.87203	3.73898	5868	5397	2689	2065	36.0827	32.2416	13.6053	12.3572
5296	NM_005027,NR_073517	PIK3R2	phosphoinositide-3-kinase regulatory subunit 2	-2.58479	2.32222	-17.4559	0.0363826	0.325599	0.110996	1.73613	3.10618	0.00174004	0.110982	3.18465	3.0277	1.7349	1.73736	3309	2688	904	797	8.47403	7.43634	2.09295	2.30455
5331	NM_000932,NM_001184883,NM_001316314	PLCB3	phospholipase C beta 3	-2.22591	3.03957	-15.7278	0.00829653	0.304903	0.103801	2.51669	3.67109	0.0883341	0.0545139	3.70963	3.63254	2.57915	2.45423	6215	5326	2654	2033	12.6422	11.8125	4.72164	4.49441
5356	NM_001201564,NM_002669	PLRG1	pleiotropic regulator 1	-2.08621	3.82484	-8.30937	0.0370432	0.325599	0.180558	3.331	4.39189	0.164344	0.0747816	4.33901	4.44477	3.44721	3.2148	6490	6512	3527	2406	19.823	21.4913	9.73917	8.30635
5493	NM_002705	PPL	periplakin	-2.2847	3.07462	-17.2563	0.0041359	0.304307	0.0976888	2.53585	3.72786	0.0608154	0.0764499	3.78192	3.6738	2.57885	2.49285	8126	6901	3176	2513	13.3547	12.2544	4.71946	4.66765
5521	NM_001271899,NM_001271900,NM_001271948,NM_181674,NM_181675,NM_181676,NM_181677,NM_181678,NR_073526,NR_073527	PPP2R2B	protein phosphatase 2 regulatory subunit Bbeta	-2.53608	1.13102	-14.3694	0.0154256	0.308162	0.132137	0.643942	1.98654	0.118786	0.0578793	2.02747	1.94561	0.727936	0.559947	744	630	139	94	3.26238	2.89428	0.573034	0.470854
5660	NM_001042465,NM_001042466,NM_002778	PSAP	prosaposin	-3.43152	6.87764	-437.147	7.3976e-05	0.209833	0.00575475	6.04549	7.82433	0.00269196	0.0050863	7.82793	7.82074	6.04739	6.04358	67984	62499	22059	16510	241.21	239.6	70.819	66.2382
5699	NM_002801	PSMB10	proteasome subunit beta 10	-2.60159	3.79614	-10.0104	0.012466	0.304903	0.194873	3.16858	4.54798	0.155588	0.117337	4.63095	4.46501	3.2786	3.05856	2419	1978	923	637	24.6524	21.7714	8.50648	7.32699
5833	NM_001184917,NM_001256433,NM_001256434,NM_001256435,NM_001282203,NM_001282204,NM_001330518,NM_002861	PCYT2	phosphate cytidylyltransferase 2, ethanolamine	-2.0574	3.16373	-9.94815	0.0300015	0.32227	0.147961	2.68584	3.72666	0.135305	0.0598767	3.769	3.68432	2.78151	2.59016	4319	3752	2021	1453	13.2081	12.3343	5.56248	5.04299
5834	NM_002862	PYGB	glycogen phosphorylase B	-2.49459	2.56772	-16.9078	0.00999367	0.304903	0.110308	1.99164	3.31044	0.0522369	0.0971557	3.37914	3.24174	2.02858	1.9547	3939	3281	1262	1033	9.7759	8.79837	2.83172	2.89739
5836	NM_001163940,NM_002863	PYGL	glycogen phosphorylase L	-2.4698	4.92537	-43.7754	0.00126244	0.299255	0.0421399	4.31616	5.62056	0.0352857	0.0230368	5.63685	5.60427	4.34111	4.29121	14225	12750	5998	4571	51.3796	49.7768	19.6182	18.7081
5881	NM_001316307,NM_005052	RAC3	ras-related C3 botulinum toxin substrate 3 (rho family, small GTP binding protein Rac3)	-3.27348	2.69537	-28.4101	0.0142954	0.305642	0.0851623	1.97244	3.68327	0.0221604	0.0822285	3.74141	3.62512	1.98811	1.95677	1340	1128	310	267	12.9432	11.7764	2.70642	2.90345
5918	NM_002888,NM_206963	RARRES1	retinoic acid receptor responder 1	-2.09238	2.17811	-26.9417	0.0236156	0.311475	0.0559111	1.7097	2.77484	0.000257747	0.0559106	2.73531	2.81438	1.70952	1.70988	775	792	268	241	5.95522	6.26738	2.04243	2.23016
5919	NM_002889	RARRES2	retinoic acid receptor responder 2	-2.30867	3.26802	-6.08701	0.0416646	0.330578	0.28044	2.71975	3.92681	0.142711	0.241413	4.09752	3.75611	2.82066	2.61884	1214	869	459	330	16.7898	12.9783	5.73973	5.14853
5993	NM_000449,NM_001025603	RFX5	regulatory factor X5	-2.51359	4.79275	-42.2464	0.0087363	0.304903	0.0445137	4.17378	5.50352	0.0119963	0.0428668	5.47321	5.53384	4.16529	4.18226	16013	15351	6674	5392	45.4443	47.0753	17.1244	17.2977
6196	NM_001006932,NM_001318936,NM_001318937,NM_001318938,NM_021135	RPS6KA2	ribosomal protein S6 kinase A2	-2.12924	2.9931	-32.0573	0.00266252	0.304307	0.0481005	2.49717	3.58751	0.0249716	0.0411105	3.61658	3.55844	2.47951	2.51483	6688	5906	2722	2402	11.7432	11.1734	4.33821	4.751
6274	NM_002960	S100A3	S100 calcium binding protein A3	-3.09229	4.65396	-41.0238	0.011049	0.304903	0.0561454	3.91033	5.53901	0.012106	0.0548247	5.57777	5.50024	3.91889	3.90177	3543	3066	1123	897	49.2196	46.011	14.105	14.0802
6281	NM_002966	S100A10	S100 calcium binding protein A10	-2.00457	4.27733	-13.2658	0.00640154	0.304903	0.106957	3.805	4.80829	0.0822899	0.0683237	4.8566	4.75998	3.74681	3.86319	2981	2554	1405	1245	28.9619	26.8104	12.3467	13.6672
6303	NM_002970,NR_027783	SAT1	spermidine/spermine N1-acetyltransferase 1	-3.41405	3.31327	-24.024	0.00783856	0.304903	0.104281	2.54387	4.31536	0.0445619	0.0942807	4.24869	4.38203	2.57538	2.51236	2025	2057	584	463	18.7941	20.5587	4.70194	4.73953
6405	NM_001318798,NM_001318800,NM_004186	SEMA3F	semaphorin 3F	-2.42583	3.28438	-21.8611	0.00209426	0.304307	0.0827059	2.70678	3.98525	0.0593136	0.0576382	4.02601	3.94449	2.66483	2.74872	5443	4705	1908	1737	15.9434	14.8528	5.05832	5.71289
6520	NM_001012662,NM_001012664,NM_001013251,NM_002394,NR_037193	SLC3A2	solute carrier family 3 member 2	2.15124	8.34972	33.3158	0.00159654	0.299255	0.0469131	8.92057	7.8154	0.0271111	0.0382861	7.84247	7.78833	8.93974	8.9014	49551	42514	123078	83736	245.873	227.114	569.997	483.207
6542	NM_001008539,NM_001164771,NM_003046	SLC7A2	solute carrier family 7 member 2	2.02238	5.26703	12.2658	0.0131077	0.305642	0.117148	5.7995	4.78345	0.100327	0.0604829	4.74068	4.82622	5.72856	5.87045	19636	19155	45494	37999	26.5912	28.0269	55.7156	58.1589
6560	NM_001145961,NM_001145962,NM_001145963,NM_001145964,NM_005072	SLC12A4	solute carrier family 12 member 4	-2.30679	2.53904	-14.1564	0.0282714	0.32133	0.120467	2.00671	3.21259	0.115003	0.0358687	3.23796	3.18723	2.08803	1.92539	4093	3608	1533	1162	8.81574	8.4104	2.98584	2.82536
6578	NM_005630	SLCO2A1	solute carrier organic anion transporter family member 2A1	-2.30841	0.925706	-12.3013	0.0367505	0.325599	0.13875	0.501577	1.70847	0.133808	0.0366996	1.68252	1.73442	0.40696	0.596194	948	897	131	185	2.30044	2.35146	0.28642	0.50567
6584	NM_001308122,NM_003060	SLC22A5	solute carrier family 22 member 5	-3.30574	2.90934	-67.3455	0.00151171	0.299255	0.0362234	2.17201	3.89698	0.032383	0.0162319	3.8855	3.90846	2.14911	2.1949	4620	4306	1115	1019	14.4021	14.5137	3.15121	3.59407
6604	NM_001003801,NM_001003802,NM_003078	SMARCD3	SWI/SNF related, matrix associated, actin dependent regulator of chromatin, subfamily d, member 3	-2.97051	2.02005	-21.1611	0.0146928	0.308045	0.104972	1.38199	2.9527	0.0987081	0.0357185	2.92744	2.97796	1.31219	1.45179	1140	1086	240	250	6.93677	7.14424	1.32045	1.70266
6631	NM_003093,NR_029472	SNRPC	small nuclear ribonucleoprotein polypeptide C	-2.61435	5.07301	-14.8582	0.041846	0.33065	0.131964	4.42693	5.81338	0.131674	0.00874837	5.81957	5.8072	4.52003	4.33382	7012	6379	2965	2020	59.0909	58.1021	22.6578	19.2645
6720	NM_001005291,NM_001321096,NM_004176	SREBF1	sterol regulatory element binding transcription factor 1	-4.75856	4.87482	-22.4311	0.00298582	0.304307	0.141889	3.87774	6.12827	0.0839612	0.11438	6.20915	6.04739	3.81837	3.93711	30802	25144	5917	5172	76.7991	67.9189	13.0921	14.4474
6778	NM_001178078,NM_001178079,NM_001178080,NM_001178081,NM_003153,NR_033659	STAT6	signal transducer and activator of transcription 6	-2.38393	3.68445	-15.5798	0.0402384	0.328686	0.113768	3.11069	4.36403	0.113612	0.00594822	4.35983	4.36824	3.19103	3.03036	7854	7353	3396	2458	20.1609	20.3254	7.88537	7.15058
6843	NM_001297438,NM_014231,NM_016830,NM_199245,NR_123717	VAMP1	vesicle associated membrane protein 1	5.13508	3.15492	14.8556	0.00486893	0.304307	0.224702	4.54863	2.18825	0.147385	0.169613	2.06831	2.30818	4.65285	4.44442	925	932	4541	3195	3.37994	4.09131	25.0596	20.8284
6876	NM_001001522,NM_003186	TAGLN	transgelin	2.0962	6.59601	16.7632	0.00429485	0.304307	0.0900821	7.15147	6.08369	0.056432	0.0702155	6.03404	6.13334	7.19138	7.11157	7776	7513	19979	13590	68.248	71.3963	159.351	135.318
6883	NM_001135218,NM_005644	TAF12	TATA-box binding protein associated factor 12	-3.80409	3.30246	-16.6197	0.0169402	0.30907	0.164021	2.47644	4.40399	0.151898	0.061886	4.36023	4.44775	2.36903	2.58385	2241	2194	509	509	20.1665	21.5255	3.87874	5.0281
6919	NM_003195,NM_198723	TCEA2	transcription elongation factor A2	-3.96589	1.16939	-31.1765	0.00847301	0.304903	0.0901626	0.54083	2.52847	0.0317814	0.0843756	2.46881	2.58814	0.563303	0.518357	582	591	60	47	4.76021	5.21458	0.414901	0.42196
7070	NM_001311160,NM_001311162,NM_006288	THY1	Thy-1 cell surface antigen	-2.27772	2.65962	-12.2605	0.0195638	0.30907	0.136985	2.13131	3.3189	0.123271	0.0597418	3.27665	3.36114	2.21847	2.04414	2638	2599	1092	814	9.03787	9.6243	3.38177	3.15008
7106	NM_001025234,NM_001025235,NM_001025236,NM_001025237,NM_001025238,NM_001025239,NM_003271	TSPAN4	tetraspanin 4	-2.09841	4.8264	-7.26914	0.0247621	0.31479	0.208033	4.32128	5.39058	0.170606	0.119042	5.47475	5.3064	4.44191	4.20064	6270	5132	3251	2124	45.5443	40.166	21.3708	17.4952
7171	NM_001145160,NM_003290	TPM4	tropomyosin 4	2.44793	7.25416	25.7931	0.0153929	0.308162	0.0708151	7.92863	6.63707	0.0191499	0.0681766	6.58886	6.68528	7.94217	7.91509	25831	25127	74624	52830	100.237	105.385	262.738	232.478
7263	NM_001270483,NM_003312	TST	thiosulfate sulfurtransferase	-4.48761	2.56159	-35.2376	0.00167895	0.299255	0.0869273	1.69814	3.86408	0.0721374	0.0485032	3.89838	3.82979	1.74915	1.64713	1610	1406	261	205	14.5113	13.691	2.1247	2.08374
7390	NM_000375,NM_001324036,NM_001324037,NM_001324038,NM_001324039,NR_136675,NR_136676,NR_136677,NR_136678	UROS	uroporphyrinogen III synthase	-2.09376	4.43316	-10.2655	0.01681	0.30907	0.146869	3.93204	4.99814	0.125006	0.0770975	5.05265	4.94362	4.02043	3.84365	4621	3876	2363	1674	34.1363	30.8769	15.3079	13.4074
7431	NM_003380	VIM	vimentin	-5.11773	7.33771	-43.3033	0.00357007	0.304307	0.0769268	6.25388	8.60938	0.0323181	0.0698088	8.65874	8.56002	6.23102	6.27673	91840	75942	18539	14340	440.819	393.864	80.4717	77.7905
7436	NM_001018056,NM_001322225,NM_001322226,NM_003383	VLDLR	very low density lipoprotein receptor	2.34585	1.96199	13.6076	0.00815186	0.304903	0.127844	2.67119	1.44108	0.104737	0.0733087	1.38924	1.49292	2.59713	2.74525	860	860	2680	2549	1.68679	1.81964	4.78	5.69721
7464	NM_003389,NM_052820	CORO2A	coronin 2A	-5.09083	1.76598	-23.075	0.0183983	0.30907	0.143897	0.946628	3.29453	0.139108	0.0368158	3.32056	3.2685	0.848264	1.04499	5025	4460	418	488	9.36984	8.9909	0.703607	1.02887
7508	NM_004628,NR_027299	XPC	XPC complex subunit, DNA damage recognition and repair factor	-3.77808	2.78826	-139.482	0.000460599	0.299255	0.0194432	1.98969	3.90734	0.00892693	0.0172727	3.91955	3.89513	1.98337	1.996	5338	4811	1077	959	14.7352	14.3605	2.69613	2.99883
7832	NM_006763	BTG2	BTG anti-proliferation factor 2	-2.30781	2.25922	-29.2749	0.001236	0.299255	0.0582847	1.73511	2.94163	0.0389932	0.0433202	2.97227	2.911	1.70754	1.76268	1904	1657	597	555	7.19867	6.76936	2.03847	2.36946
7857	NM_003469	SCG2	secretogranin II	2.24052	2.26286	25.9549	0.0219638	0.30907	0.0634142	2.91841	1.75457	0.0628507	0.0084352	1.76054	1.74861	2.96285	2.87396	623	553	1804	1405	2.47959	2.38145	6.50088	6.32662
7869	NM_001005914,NM_001290060,NM_001290061,NM_001290062,NM_001290063,NM_004636,NR_110697	SEMA3B	semaphorin 3B	-2.35913	3.01608	-12.0206	0.0457287	0.332419	0.14568	2.45984	3.6981	0.0255596	0.143421	3.79951	3.59669	2.47792	2.44177	3895	3009	1387	1112	13.4855	11.5224	4.32857	4.4466
8038	NM_001288973,NM_001288974,NM_001288975,NM_003474,NM_021641	ADAM12	ADAM metallopeptidase domain 12	-2.51172	3.22455	-17.6421	0.0359995	0.325599	0.106509	2.62793	3.95661	0.106496	0.00166602	3.95779	3.95543	2.55263	2.70324	11548	10602	3928	3737	15.1674	14.9731	4.60362	5.49621
8506	NM_003632	CNTNAP1	contactin associated protein 1	-3.64675	2.26769	-14.3296	0.0172079	0.30907	0.18422	1.51893	3.38554	0.167467	0.0767565	3.43982	3.33127	1.40052	1.63735	5480	4646	861	972	10.3008	9.43535	1.4629	2.0645
8625	NM_001278727,NM_001278728,NM_003721,NM_134440	RFXANK	regulatory factor X associated ankyrin containing protein	-2.38456	3.96399	-12.0801	0.0287458	0.321805	0.146772	3.38639	4.64011	0.137547	0.0512146	4.67633	4.6039	3.48365	3.28913	3339	2902	1488	1051	25.4586	23.8749	10.0326	8.8649
8633	NM_003728	UNC5C	unc-5 netrin receptor C	2.3168	0.569619	8.61375	0.0230266	0.310469	0.199009	1.4378	0.225669	0.103229	0.170142	0.345977	0.10536	1.36481	1.51079	268	59	1499	1543	0.277731	0.066101	1.40627	1.80944
8718	NM_001039664,NM_003790,NM_148965,NM_148966,NM_148967,NM_148970	TNFRSF25	TNF receptor superfamily member 25	-2.19906	0.679361	-14.7384	0.00467626	0.304307	0.109089	0.317366	1.45426	0.0742123	0.0799563	1.39772	1.51079	0.26489	0.369842	229	224	32	42	1.69978	1.85564	0.174748	0.290096
8853	NM_001135191,NM_003887	ASAP2	ArfGAP with SH3 domain, ankyrin repeat and PH domain 2	-2.41957	1.7923	-14.6872	0.00468448	0.304307	0.122745	1.26488	2.53963	0.0839095	0.0895849	2.47629	2.60298	1.20555	1.32421	2641	2688	699	707	4.79324	5.28464	1.1589	1.46695
8991	NM_001258288,NM_001258289,NM_003944	SELENBP1	selenium binding protein 1	-2.02803	4.97712	-28.6307	0.0202861	0.30907	0.0503869	4.49315	5.51323	0.0500257	0.0060222	5.51749	5.50897	4.45778	4.52852	8037	7339	4068	3322	46.8516	46.3427	21.5935	22.1226
9091	NM_004204,NM_148920	PIGQ	phosphatidylinositol glycan anchor biosynthesis class Q	-2.2083	2.94999	-21.6976	0.00214548	0.304307	0.0744947	2.43337	3.5763	0.0540327	0.0512828	3.61256	3.54004	2.39516	2.47157	3404	2970	1274	1176	11.7122	11.0424	3.96896	4.57371
9121	NM_001271765,NM_004695	SLC16A5	solute carrier family 16 member 5	-2.85761	2.15754	-22.8304	0.00493459	0.304307	0.093834	1.52921	3.04402	0.0806811	0.0479101	3.0779	3.01015	1.47216	1.58626	1498	1297	344	330	7.81361	7.34517	1.58007	1.94927
9129	NM_001350529,NM_004698,NR_146766,NR_146767,NR_146768,NR_146769	PRPF3	pre-mRNA processing factor 3	-2.0235	4.38353	-38.9404	0.00122784	0.299255	0.0369295	3.90449	4.92135	0.0302	0.0212544	4.93638	4.90632	3.92585	3.88314	7534	6768	3886	3064	30.9076	30.0149	14.1609	13.9026
9143	NM_004209	SYNGR3	synaptogyrin 3	-2.24346	0.733789	-14.1174	0.00526868	0.304903	0.116777	0.354248	1.51997	0.0774913	0.087361	1.58175	1.4582	0.409043	0.299453	414	326	64	42	2.06525	1.75639	0.287884	0.232261
9159	NM_004716	PCSK7	proprotein convertase subtilisin/kexin type 7	-2.95412	2.56077	-14.15	0.0155693	0.308162	0.156185	1.89596	3.45869	0.140209	0.0688138	3.50735	3.41003	1.79682	1.9951	4132	3540	937	1013	10.8188	10.0167	2.217	2.99586
9319	NM_001166260,NM_004237	TRIP13	thyroid hormone receptor interactor 13	-2.14965	6.05524	-20.0582	0.00727261	0.304903	0.0778454	5.5283	6.6324	0.0681785	0.0375713	6.60584	6.65897	5.48009	5.57651	23384	22179	11771	9520	100.914	103.585	46.5523	47.0417
9334	NM_004776	B4GALT5	beta-1,4-galactosyltransferase 5	-2.05027	3.93532	-22.457	0.027416	0.319365	0.0652294	3.45134	4.48715	0.00487685	0.0650468	4.44116	4.53315	3.44789	3.45479	9911	9721	4970	4092	21.4945	22.7817	9.74738	10.0301
9340	NM_004246	GLP2R	glucagon like peptide 2 receptor	-7.3058	2.28306	-77.9783	0.00814672	0.304903	0.0520329	1.26181	4.13086	0.0520264	0.000820477	4.13144	4.13028	1.2986	1.22503	7702	7065	642	509	17.267	17.113	1.29993	1.28761
9351	NM_001130012,NM_001252073,NM_001252075,NM_001252076,NM_004785	SLC9A3R2	SLC9A3 regulator 2	-2.19298	2.84727	-13.0884	0.0485003	0.335939	0.12241	2.33662	3.46951	0.122398	0.0017182	3.47073	3.4683	2.42317	2.25007	2098	1918	917	681	10.5504	10.5001	4.08695	3.75655
9364	NM_001017979,NM_001159601,NM_004249	RAB28	RAB28, member RAS oncogene family	-2.57356	2.71162	-22.5608	0.0275193	0.319389	0.0854869	2.11416	3.47793	0.0853089	0.00551451	3.48183	3.47403	2.05384	2.17448	1806	1655	543	528	10.6472	10.5503	2.89171	3.54118
9368	NM_004252	SLC9A3R1	SLC9A3 regulator 1	-2.00488	5.61891	-18.9592	0.0334623	0.323695	0.0748549	5.13951	6.14303	0.00160759	0.0748376	6.19595	6.09011	5.13838	5.14065	14915	12672	7829	6002	75.8479	69.6286	36.0059	34.4967
9380	NM_012203	GRHPR	glyoxylate and hydroxypyruvate reductase	-2.7138	6.22853	-32.1073	0.00776522	0.304903	0.0634409	5.54987	6.99018	0.0591487	0.0229384	7.0064	6.97396	5.59169	5.50804	15985	14266	6743	4765	132.702	127.96	50.6189	44.706
9516	NM_001136472,NM_001136473,NM_004862,NR_024320	LITAF	lipopolysaccharide induced TNF factor	-2.09837	5.68673	-11.03	0.00946515	0.304903	0.137096	5.17717	6.24644	0.106747	0.0860262	6.18561	6.30727	5.10169	5.25265	18248	18262	9389	7983	75.231	81.3481	35.0492	37.1553
9518	NM_004864	GDF15	growth differentiation factor 15	-2.84839	3.61957	-14.3453	0.0368884	0.325599	0.148876	2.94241	4.45256	0.0282893	0.146164	4.55591	4.34921	2.92241	2.96242	3199	2532	947	819	23.4379	20.0473	6.27383	6.78165
9532	NM_004282	BAG2	BCL2 associated athanogene 2	-2.00064	4.29789	-29.3038	0.0145222	0.307476	0.0482826	3.82667	4.82713	0.0468023	0.0118641	4.81874	4.83552	3.85977	3.79358	5600	5234	2989	2284	27.9752	28.2562	13.5043	12.8939
9536	NM_004878	PTGES	prostaglandin E synthase	-4.31527	3.36212	-15.2759	0.0416115	0.330505	0.195288	2.46895	4.5784	0.195287	0.00083382	4.57781	4.57899	2.60704	2.33086	4149	3792	929	624	23.8039	23.5023	4.81785	4.04245
9540	NM_001206802,NM_004881,NM_147184	TP53I3	tumor protein p53 inducible protein 3	-2.18169	2.99723	-12.0453	0.0128556	0.304903	0.132136	2.48687	3.61232	0.112393	0.0694829	3.66145	3.56318	2.56634	2.4074	1966	1727	916	706	12.189	11.2418	4.65838	4.31356
9563	NM_001282587,NM_004285	H6PD	hexose-6-phosphate dehydrogenase/glucose 1-dehydrogenase	-2.2312	0.654677	-35.2646	0.012336	0.304903	0.0464318	0.295012	1.45283	0.0108062	0.0451569	1.48476	1.4209	0.302653	0.287371	1642	1395	200	175	1.85807	1.69335	0.205072	0.222164
9600	NM_001130848,NM_004910	PITPNM1	phosphatidylinositol transfer protein membrane associated 1	-3.08582	2.89921	-14.0674	0.03634	0.325599	0.163429	2.19818	3.82383	0.159873	0.0339065	3.8478	3.79985	2.31122	2.08513	5786	5115	1687	1187	14.0396	13.4119	3.70008	3.25415
9619	NM_004915,NM_016818,NM_207174,NM_207627,NM_207628,NM_207629	ABCG1	ATP binding cassette subfamily G member 1	-3.03817	2.24199	-19.9201	0.00251299	0.304307	0.113818	1.57938	3.18258	0.0799087	0.0810507	3.23989	3.12527	1.63588	1.52287	2569	2159	607	473	8.83005	8.02214	1.88846	1.83325
9620	NM_014246	CELSR1	cadherin EGF LAG seven-pass G-type receptor 1	-2.13771	1.81279	-6.93	0.0284326	0.321393	0.223675	1.34579	2.44185	0.1858	0.124536	2.52991	2.35379	1.21441	1.47717	5585	4384	1439	1722	5.02734	4.26422	1.17125	1.75157
9945	NM_005110	GFPT2	glutamine-fructose-6-phosphate transaminase 2	-2.14198	4.27176	-18.8732	0.0298745	0.32227	0.0823466	3.75748	4.85643	0.0120986	0.081453	4.91402	4.79883	3.76603	3.74892	9163	7691	4202	3326	30.3708	27.5436	12.5957	12.4588
10024	NM_001100620,NM_001278324,NM_005480	TROAP	trophinin associated protein	2.67991	5.97474	27.6289	0.0229363	0.310469	0.072796	6.728	5.30582	0.0727719	0.00187622	5.30714	5.30449	6.77946	6.67654	4272	4000	10204	7142	40.3113	40.1598	118.502	102.206
10058	NM_001349828,NM_005689	ABCB6	ATP binding cassette subfamily B member 6 (Langereis blood group)	-3.13841	4.39686	-32.601	0.00157775	0.299255	0.0715775	3.64858	5.29861	0.058051	0.0418739	5.32822	5.269	3.68963	3.60753	12069	10676	3850	2933	40.7249	38.8867	11.8053	11.2178
10083	NM_001297764,NM_005709,NM_153676,NR_123738	USH1C	USH1 protein network component harmonin	-2.38748	1.7994	-23.7185	0.00599794	0.304903	0.0748583	1.27801	2.5335	0.0353688	0.0659758	2.48684	2.58015	1.30302	1.253	1060	1052	319	267	4.84241	5.18581	1.30441	1.33954
10095	NM_005720	ARPC1B	actin related protein 2/3 complex subunit 1B	-3.14339	5.39927	-34.5094	0.000891576	0.299255	0.0677129	4.63596	6.28828	0.0453372	0.0502949	6.32384	6.25271	4.66801	4.6039	12349	10635	4194	3098	82.6963	76.9466	25.3961	23.4417
10120	NM_005735	ACTR1B	ARP1 actin related protein 1 homolog B	-2.5475	2.96993	-24.2314	0.0262364	0.316848	0.0787361	2.37103	3.72011	0.000912839	0.0787308	3.77578	3.66444	2.37167	2.37038	2928	2481	947	817	13.2926	12.1713	3.88775	4.19102
10135	NM_005746	NAMPT	nicotinamide phosphoribosyltransferase	2.17285	5.05256	21.0799	0.0301401	0.32229	0.0751113	5.64326	4.52368	0.00111065	0.0751031	4.47057	4.57678	5.64248	5.64405	9870	9704	26038	19484	22.0876	23.4652	52.6977	49.2847
10162	NM_005768	LPCAT3	lysophosphatidylcholine acyltransferase 3	-2.31737	3.7824	-48.8774	0.00262929	0.304307	0.0350819	3.22443	4.43692	0.0153583	0.0315415	4.45922	4.41462	3.21357	3.23529	4892	4370	1990	1677	21.8322	21.0731	8.02949	8.45919
10247	NM_005836	RIDA	reactive intermediate imine deaminase A homolog	-2.50331	2.80676	-14.9864	0.00545002	0.304903	0.124926	2.22184	3.54567	0.0979711	0.0775126	3.60048	3.49086	2.29111	2.15256	1143	974	397	304	11.5874	10.6718	3.63682	3.48213
10272	NM_005860	FSTL3	follistatin like 3	-3.73739	5.09669	-15.047	0.0237087	0.311997	0.178765	4.23365	6.13568	0.16894	0.0584505	6.17701	6.09435	4.35311	4.11419	18387	15828	5361	3574	75.0725	69.8277	19.7927	16.492
10312	NM_001351059,NM_006019,NM_006053	TCIRG1	T-cell immune regulator 1, ATPase H+ transporting V0 subunit a3	-3.16963	3.93415	-50.7719	0.00775572	0.304903	0.0463583	3.18904	4.85336	0.0114787	0.0449147	4.8216	4.88512	3.18093	3.19716	7619	6885	2187	1820	28.0817	29.505	7.83578	8.20266
10347	NM_019112	ABCA7	ATP binding cassette subfamily A member 7	-2.46096	2.1136	-16.7969	0.0363569	0.325599	0.109388	1.56156	2.86078	0.00956047	0.108969	2.93783	2.78373	1.5548	1.56832	4656	3750	1278	1127	7.00062	6.09201	1.73721	1.91529
10362	NM_006339	HMG20B	high mobility group 20B	-4.59697	3.80791	-27.8265	0.00141416	0.299255	0.111844	2.86336	5.06404	0.0841679	0.0736539	5.11612	5.01196	2.92287	2.80384	5506	4650	1073	819	35.6343	32.5201	6.27777	5.98713
10390	NM_001007794,NM_001330743,NM_006090,NR_138483,NR_138484,NR_138485	CEPT1	choline/ethanolamine phosphotransferase 1	-2.03873	3.54782	-7.13161	0.0276541	0.319389	0.20379	3.071	4.09867	0.112303	0.170054	3.97843	4.21892	2.99159	3.15041	3441	3755	1686	1588	15.3516	18.1449	6.65786	7.8985
10627	NM_001303047,NM_001303048,NM_001303049,NM_006471	MYL12A	myosin light chain 12A	-2.73138	6.48399	-14.9602	0.0350169	0.325165	0.137036	5.79956	7.24919	0.0265196	0.134446	7.15412	7.34425	5.81831	5.78081	17916	18721	7867	5746	149.97	169.143	59.4409	54.4134
10681	NM_006578,NM_016194	GNB5	G protein subunit beta 5	-2.54725	3.56463	-52.7863	0.00233331	0.304307	0.0361398	2.95341	4.30235	0.0158575	0.032475	4.27938	4.32531	2.9422	2.96462	5573	5301	2052	1746	19.178	19.7121	6.38415	6.79034
10746	NM_006609	MAP3K2	mitogen-activated protein kinase kinase kinase 2	2.04385	3.13111	11.1969	0.0320488	0.323203	0.130257	3.68893	2.65764	0.122245	0.0449764	2.62584	2.68944	3.60249	3.77537	5773	5526	12923	11902	5.44455	5.63167	11.0223	12.688
10797	NM_006636,NR_027405	MTHFD2	methylenetetrahydrofolate dehydrogenase (NADP+ dependent) 2, methenyltetrahydrofolate cyclohydrolase	2.1523	5.63502	12.4906	0.0105651	0.304903	0.12521	6.21502	5.10915	0.104396	0.0691302	5.06027	5.15803	6.28884	6.14121	7397	7216	20172	13402	34.3818	36.2923	85.1029	70.6104
10901	NM_001282987,NM_001282988,NM_001282989,NM_001282990,NM_001282991,NM_021004	DHRS4	dehydrogenase/reductase 4	-2.31241	3.3531	-16.7442	0.00655334	0.304903	0.102146	2.80249	4.01189	0.0559109	0.0854851	3.95144	4.07233	2.84202	2.76295	1756	1772	740	586	15.1167	16.371	5.8303	5.77318
10953	NM_006809	TOMM34	translocase of outer mitochondrial membrane 34	-3.11172	4.08644	-15.9951	0.0363314	0.325599	0.144799	3.34881	4.98653	0.143549	0.0189873	4.99995	4.9731	3.45032	3.24731	6564	5863	2159	1509	32.8411	31.6955	9.76606	8.52949
11041	NM_006876	B4GAT1	beta-1,4-glucuronyltransferase 1	-3.92128	3.62965	-14.9015	0.036696	0.325599	0.187087	2.77544	4.74677	0.184321	0.0320514	4.76943	4.7241	2.90578	2.64511	5457	4880	1379	939	27.0267	26.1124	6.1727	5.25444
11092	NM_001316897,NM_001316898,NM_001316900,NM_018956,NR_133631	SPACA9	sperm acrosome associated 9	-2.20964	0.923504	-24.1673	0.00436767	0.304307	0.0669331	0.514343	1.65815	0.0573796	0.0344618	1.63379	1.68252	0.554916	0.473769	330	322	99	76	2.19294	2.23639	0.408433	0.385575
11142	NM_001281444,NM_001281445,NM_007066,NM_181804,NM_181805	PKIG	cAMP-dependent protein kinase inhibitor gamma	-2.07947	2.15175	-11.619	0.0267729	0.3179	0.128558	1.6875	2.74372	0.0489483	0.118875	2.65966	2.82777	1.72211	1.65288	652	704	265	215	5.60699	6.34042	2.06461	2.09464
11230	NM_007213	PRAF2	PRA1 domain family member 2	-2.16669	1.5442	-10.5407	0.00983809	0.304903	0.149662	1.08409	2.19958	0.114707	0.0961309	2.26756	2.13161	1.00298	1.1652	515	409	125	137	4.0285	3.45832	0.879098	1.20652
11313	NM_007260	LYPLA2	lysophospholipase II	-2.09647	5.24096	-28.1443	0.00244412	0.304307	0.0536636	4.73411	5.80207	0.0444446	0.0300742	5.78081	5.82334	4.76554	4.70268	9111	8593	4778	3515	57.5134	58.611	27.2749	25.0793
11336	NM_007277	EXOC3	exocyst complex component 3	-2.17598	4.96076	-66.2019	0.00181674	0.30164	0.0239612	4.43153	5.5532	0.0216386	0.0102912	5.56048	5.54592	4.41623	4.44683	13072	11820	6229	4972	48.5202	47.4068	20.9073	20.8598
11343	NM_001003794,NM_001256585,NM_007283	MGLL	monoglyceride lipase	-2.21382	3.19785	-29.8838	0.00121461	0.299255	0.0542585	2.67556	3.8221	0.0359142	0.0406713	3.79334	3.85086	2.70096	2.65017	5953	5652	2572	2055	13.4468	13.923	5.222	5.26445
22801	NM_001004439	ITGA11	integrin subunit alpha 11	-2.54867	3.95121	-13.1842	0.0417364	0.33065	0.144781	3.33356	4.6833	0.142631	0.0248602	4.66572	4.70088	3.2327	3.43441	12322	11633	4406	4273	25.2205	25.7277	8.15469	9.88318
22921	NM_012228	MSRB2	methionine sulfoxide reductase B2	-2.45658	2.27184	-9.42035	0.0179463	0.30907	0.194657	1.71421	3.01086	0.163605	0.105475	3.08545	2.93628	1.8299	1.59853	1390	1132	448	310	7.8666	6.9189	2.28899	1.97825
22980	NM_014972	TCF25	transcription factor 25	-2.80941	4.40658	-35.9498	0.00413565	0.304307	0.058625	3.724	5.21427	0.0255983	0.0527411	5.25156	5.17697	3.7421	3.7059	8571	7460	2996	2349	38.8982	36.5807	12.2961	12.0458
23096	NM_001111125,NM_001243197,NM_015075	IQSEC2	IQ motif and Sec7 domain 2	-2.48899	1.82395	-11.3081	0.0158389	0.308162	0.164527	1.28116	2.59672	0.142024	0.0830566	2.65545	2.53799	1.38158	1.18073	720	582	298	218	5.58327	4.96086	1.43839	1.23112
23129	NM_015103	PLXND1	plexin D1	-2.18988	2.01971	-6.43199	0.0329599	0.323628	0.248642	1.53194	2.66279	0.207547	0.13692	2.75961	2.56598	1.38518	1.6787	4140	3213	1087	1296	6.08305	5.10064	1.44405	2.1516
23184	NM_015154,NR_126327,NR_126328	MESDC2	mesoderm development candidate 2	2.48305	3.78204	27.6536	0.00135764	0.299255	0.0671017	4.49458	3.18246	0.0453552	0.0494525	3.1475	3.21743	4.52665	4.4625	3271	3256	10198	7549	8.22273	8.59569	22.7433	21.0863
23265	NM_001013839,NM_001145297,NM_001145298,NM_001145299,NM_001282313,NM_001282314,NM_015219	EXOC7	exocyst complex component 7	-2.26838	3.68616	-17.7753	0.00334187	0.304307	0.0940138	3.14238	4.32404	0.0702217	0.06251	4.36824	4.27984	3.19203	3.09272	9456	7998	3757	3034	20.2993	19.0301	7.88739	7.52504
23363	NM_001173408,NM_001173431,NM_015311	OBSL1	obscurin like 1	-3.92514	1.80137	-17.6219	0.0360467	0.325599	0.158319	1.06737	3.04012	0.00231213	0.158302	3.15205	2.92818	1.06901	1.06574	2929	2249	426	365	8.2488	6.87416	0.96549	1.06476
23531	NM_012329	MMD	monocyte to macrophage differentiation associated	-2.10955	1.26945	-46.3523	0.0106393	0.304903	0.0328573	0.840465	1.9174	0.0322925	0.00606633	1.91311	1.92169	0.863299	0.81763	771	697	213	173	2.90128	2.83343	0.723317	0.735287
23545	NM_012463	ATP6V0A2	ATPase H+ transporting V0 subunit a2	-2.29135	2.3504	-13.13	0.0405682	0.329246	0.128841	1.82721	3.0234	0.126497	0.0244617	3.0061	3.0407	1.91665	1.73776	4716	4423	1777	1302	7.39147	7.48976	2.51755	2.30528
23596	NM_014322	OPN3	opsin 3	2.35351	3.37646	20.4113	0.00355368	0.304307	0.0855553	4.04985	2.81503	0.0506051	0.0689843	2.86381	2.76625	4.08563	4.01407	1699	1426	4586	3456	6.61452	5.99939	16.1521	15.2155
23780	NM_030882,NM_145637	APOL2	apolipoprotein L2	-3.48404	2.45116	-14.9579	0.0167454	0.30907	0.170255	1.71092	3.51168	0.155292	0.0697933	3.56103	3.46233	1.82072	1.60111	2810	2447	641	449	11.2448	10.4658	2.2691	1.988
25814	NM_001167621,NM_013236	ATXN10	ataxin 10	-2.40638	4.66832	-11.7494	0.0454761	0.331921	0.152486	4.07767	5.34453	0.149637	0.0293375	5.36528	5.32379	3.97186	4.18348	13618	12281	5272	4970	41.9551	40.8662	14.6888	17.3244
25895	NM_015433,NM_206914	EEF1AKMT3	EEF1A lysine methyltransferase 3	2.68726	1.64355	32.6776	0.00485797	0.304307	0.0617201	2.50464	1.0785	0.0267423	0.0556257	1.03916	1.11783	2.52354	2.48573	300	284	1325	1097	1.10122	1.16336	4.50147	4.63191
26471	NM_001042483,NM_012385	NUPR1	nuclear protein 1, transcriptional regulator	5.47536	4.35125	21.0751	0.00397971	0.304307	0.164602	5.74728	3.29433	0.135981	0.0927528	3.35991	3.22874	5.84343	5.65113	814	678	5679	3697	9.62999	8.68408	60.9472	49.5697
26585	NM_001191322,NM_001191323,NM_013372	GREM1	gremlin 1, DAN family BMP antagonist	6.97558	2.87019	21.5606	0.0286819	0.321805	0.183811	4.59509	1.79278	0.18336	0.0128665	1.80188	1.78368	4.46544	4.72475	1044	926	9674	9070	2.59334	2.4789	21.694	25.4624
26802	NR_002746	SNORD47	small nucleolar RNA, C/D box 47	2.27784	5.089	6.65945	0.0450423	0.331803	0.252215	5.71737	4.5297	0.11273	0.22562	4.37016	4.68924	5.63765	5.79708	153	178	434	365	20.3126	25.5092	52.2013	54.7904
26872	NM_012449	STEAP1	STEAP family member 1	2.24458	2.58646	5.62549	0.0439228	0.330994	0.293237	3.23462	2.06818	0.2485	0.155677	2.17826	1.9581	3.41034	3.05891	477	348	1343	831	3.71924	2.9309	9.47812	7.32921
26999	NM_001037333,NM_001291721,NM_001291722,NM_014376	CYFIP2	cytoplasmic FMR1 interacting protein 2	-2.14475	1.6729	-28.2815	0.00182111	0.30164	0.0550458	1.21072	2.31153	0.0439264	0.0331741	2.28807	2.33499	1.17966	1.24178	2600	2470	791	738	4.08623	4.19301	1.11387	1.3132
27032	NM_001001485,NM_001001486,NM_001001487,NM_001199179,NM_001199180,NM_001199181,NM_001199182,NM_001199183,NM_001199184,NM_001199185,NM_014382	ATP2C1	ATPase secretory pathway Ca2+ transporting 1	-2.36572	3.75592	-13.8644	0.0394587	0.326293	0.126716	3.18579	4.42807	0.124796	0.0219723	4.44361	4.41253	3.09755	3.27404	9554	8473	3278	3227	21.5663	21.0476	7.29263	8.72606
27077	NM_001243473,NM_001243475,NM_001321214,NM_001321215,NM_001321216,NM_001321217,NM_001321218,NM_001321219,NM_001330149,NM_015681	B9D1	B9 domain containing 1	-2.67026	3.55072	-37.6664	0.0167217	0.30907	0.0532016	2.91222	4.3292	0.00207432	0.0531612	4.29161	4.36679	2.91075	2.91369	2049	1981	758	634	19.3408	20.3173	6.21068	6.54106
27090	NM_175039,NM_175040	ST6GALNAC4	ST6 N-acetylgalactosaminide alpha-2,6-sialyltransferase 4	-2.55509	4.72842	-17.3389	0.0167125	0.30907	0.110385	4.09991	5.45328	0.102634	0.0406355	5.48202	5.42455	4.17248	4.02733	7559	6636	3133	2239	45.9646	43.6247	17.2059	15.3696
27254	NM_014460	CSDC2	cold shock domain containing C2	-2.65149	1.45036	-13.2796	0.00713575	0.304903	0.149817	0.908531	2.31533	0.118644	0.0914811	2.38002	2.25065	0.824637	0.992425	1094	888	185	209	4.43144	3.88517	0.677752	0.95563
27290	NM_014471	SPINK4	serine peptidase inhibitor, Kazal type 4	-4.05818	2.0944	-9.42573	0.0199704	0.30907	0.303201	1.31498	3.33581	0.15701	0.259381	3.51922	3.1524	1.426	1.20395	427	298	65	44	10.8826	8.21159	1.49367	1.25891
28231	NM_016354	SLCO4A1	solute carrier organic anion transporter family member 4A1	-2.72508	2.9353	-12.556	0.00637121	0.304903	0.1629	2.29992	3.74622	0.111632	0.118636	3.83011	3.66233	2.37886	2.22098	3748	3046	1175	879	13.842	12.1548	3.92159	3.66847
28956	NM_001145264,NM_014017	LAMTOR2	late endosomal/lysosomal adaptor, MAPK and MTOR activator 2	-2.52525	4.45603	-13.0215	0.0291291	0.32227	0.145144	3.83764	5.17407	0.137566	0.0462843	5.14134	5.20679	3.93491	3.74036	2397	2282	1038	719	36.3021	37.356	14.2426	12.3764
29085	NM_001135861,NM_001287342,NM_001287343,NM_014172,NR_109807,NR_109808	PHPT1	phosphohistidine phosphatase 1	-2.38413	5.28166	-11.8608	0.0261811	0.316799	0.149456	4.69198	5.94545	0.138273	0.0567236	5.90534	5.98556	4.59421	4.78976	7586	7251	3179	2888	63.2744	65.5692	23.9027	26.6837
29903	NM_013301	CCDC106	coiled-coil domain containing 106	-2.36191	2.12405	-9.52966	0.0108333	0.304903	0.184011	1.5927	2.83266	0.129879	0.130352	2.92483	2.74049	1.68454	1.50086	1346	1055	428	309	6.92264	5.86492	1.98783	1.79326
29968	NM_021154,NM_058179	PSAT1	phosphoserine aminotransferase 1	2.13199	5.97852	13.7154	0.00751176	0.304903	0.112619	6.54951	5.45731	0.0660902	0.091187	5.39283	5.52179	6.59625	6.50278	9421	9483	25702	17594	42.9671	46.6466	105.875	90.6502
29984	NM_001300886,NM_014578	RHOD	ras homolog family member D	-3.73489	3.47779	-16.7564	0.00359013	0.304307	0.160446	2.65482	4.55588	0.116557	0.110261	4.63385	4.47791	2.73723	2.5724	2717	2248	657	484	24.698	21.9768	5.38548	4.98267
51029	NM_001297746,NM_016076,NR_123735,NR_123736	DESI2	desumoylating isopeptidase 2	-2.24604	3.05397	-18.7086	0.00407231	0.304307	0.0882447	2.52556	3.69294	0.0708824	0.0525625	3.65577	3.73011	2.57568	2.47543	4814	4685	2074	1617	12.1405	12.7643	4.70454	4.58607
51065	NM_015920	RPS27L	ribosomal protein S27 like	-2.12477	6.1731	-10.2811	0.0170686	0.30907	0.149564	5.65334	6.74064	0.0779495	0.127645	6.65038	6.8309	5.70846	5.59822	10929	11533	6437	4465	103.36	117.858	55.0501	47.7298
51111	NM_001300907,NM_001300908,NM_001300909,NM_016028,NM_017635	KMT5B	lysine methyltransferase 5B	2.13817	3.49031	26.186	0.0241381	0.312996	0.0592115	4.08129	2.98491	0.00194964	0.0591794	2.94306	3.02675	4.07991	4.08267	2690	2789	5648	4583	7.03334	7.43194	16.0852	16.0805
51148	NM_001286760,NM_016174	CERCAM	cerebral endothelial cell adhesion molecule	-4.15076	2.55641	-27.0228	0.0140163	0.305642	0.107461	1.72819	3.78156	0.0301872	0.103134	3.85449	3.70864	1.74953	1.70684	3633	3053	617	516	14.0976	12.5739	2.12527	2.21989
51421	NM_001278683,NM_001278685,NM_016201	AMOTL2	angiomotin like 2	-2.23198	3.53104	-42.1459	0.0104586	0.304903	0.0388678	2.99906	4.15738	0.0378875	0.00867449	4.16352	4.15125	2.97227	3.02585	8609	7838	3538	3085	17.6263	17.3398	6.54979	7.13657
51435	NM_016240,NM_182826	SCARA3	scavenger receptor class A member 3	-2.26589	5.4506	-20.7366	0.0305445	0.322523	0.0804798	4.89241	6.07249	0.0804493	0.00221684	6.07405	6.07092	4.83552	4.9493	23641	21551	11172	9314	69.7265	68.8311	28.9551	30.1009
51465	NM_016021	UBE2J1	ubiquitin conjugating enzyme E2 J1	-2.31213	2.66853	-19.5537	0.0299403	0.32227	0.0874566	2.13156	3.34078	0.0106185	0.0868095	3.2794	3.40216	2.13906	2.12405	3835	3905	1465	1268	9.05373	9.96303	3.12741	3.38345
51523	NM_001317199,NM_001317200,NM_001317201,NM_001317202,NM_001317203,NM_001317204,NM_001317205,NM_001317206,NM_001317207,NM_001317208,NM_001317209,NM_001317210,NM_001317211,NM_016463	CXXC5	CXXC finger protein 5	-2.57441	3.10336	-33.9351	0.0135606	0.305642	0.0568536	2.49532	3.85957	0.0555032	0.012318	3.85086	3.86828	2.45608	2.53457	3398	3072	1091	985	14.0699	14.0987	4.24813	4.82039
51719	NM_001130849,NM_001130850,NM_016289	CAB39	calcium binding protein 39	-2.35747	3.06048	-35.8277	0.00830046	0.304903	0.0488371	2.50375	3.74099	0.046222	0.0157666	3.72984	3.75214	2.47107	2.53644	4822	4470	1791	1610	12.834	12.9468	4.30869	4.82576
53340	NM_017425	SPA17	sperm autoantigenic protein 17	-2.55468	0.945375	-10.92	0.0115078	0.304903	0.175241	0.485962	1.8391	0.102257	0.142312	1.93973	1.73847	0.558268	0.413655	274	200	42	27	2.9892	2.36167	0.411479	0.331767
53838	NM_001300913,NM_022338	C11orf24	chromosome 11 open reading frame 24	-2.00909	4.20539	-7.30051	0.0211506	0.30907	0.194982	3.73213	4.73867	0.153374	0.120392	4.8238	4.65354	3.84058	3.62367	4737	4105	2572	1784	28.1037	24.8536	13.3099	11.338
54461	NM_018998	FBXW5	F-box and WD repeat domain containing 5	-2.80263	5.41155	-15.5123	0.0383757	0.325599	0.135546	4.71899	6.20576	0.0153124	0.134678	6.301	6.11053	4.72981	4.70816	18958	15215	6817	5168	81.6658	70.82	26.5544	25.1589
54621	NM_019086	VSIG10	V-set and immunoglobulin domain containing 10	-2.08061	1.72209	-11.4062	0.0465112	0.332944	0.131054	1.27286	2.32987	0.128475	0.0258721	2.31157	2.34816	1.36371	1.18202	2039	1912	758	533	4.17727	4.23345	1.40417	1.23275
54681	NM_177938,NM_177939	P4HTM	prolyl 4-hydroxylase, transmembrane	-4.4357	2.64239	-11.0589	0.00936738	0.304903	0.274836	1.77796	3.92712	0.213647	0.172887	4.04937	3.80487	1.92903	1.62688	3458	2642	592	380	16.2411	13.4578	2.54725	2.0372
54963	NM_001193379,NM_017859,NR_126526	UCKL1	uridine-cytidine kinase 1 like 1	-2.34507	3.23707	-16.0177	0.0378093	0.325599	0.108566	2.68012	3.90975	0.0104964	0.108057	3.98616	3.83335	2.6727	2.68754	2825	2317	1027	877	15.4591	13.7221	5.09799	5.42684
54970	NM_001318533,NM_001352037,NM_001352038,NM_017868,NR_147891	TTC12	tetratricopeptide repeat domain 12	-2.58336	1.31328	-18.8889	0.0327718	0.323628	0.102516	0.796394	2.16564	0.00718558	0.102264	2.23795	2.09333	0.791313	0.801475	912	715	201	183	3.93492	3.35512	0.643415	0.71832
54972	NM_017870,NM_178031	TMEM132A	transmembrane protein 132A	-3.72794	2.99845	-48.8706	0.0117849	0.304903	0.0549351	2.19591	4.09429	0.00635608	0.0545662	4.13287	4.05571	2.19142	2.20041	5933	5140	1249	1097	17.2854	16.1815	3.28682	3.60729
54982	NM_017882	CLN6	ceroid-lipofuscinosis, neuronal 6, late infantile, variant	-2.10337	3.78352	-9.02906	0.0127018	0.304903	0.168016	3.28499	4.35769	0.12635	0.110747	4.436	4.27938	3.19565	3.37434	4688	3852	1916	1827	21.4372	19.03	7.92142	9.43918
55034	NM_017947	MOCOS	molybdenum cofactor sulfurase	-2.77306	3.4518	-31.8195	0.00176283	0.30164	0.0653997	2.7936	4.26508	0.0376451	0.0534786	4.3029	4.22727	2.76698	2.82022	5769	4992	1803	1584	19.4936	18.2255	5.50889	6.04914
55362	NM_001318792,NM_018426	TMEM63B	transmembrane protein 63B	-2.54487	2.39523	-20.4933	0.00237516	0.304307	0.0929951	1.8144	3.16199	0.0652609	0.0662503	3.20884	3.11514	1.76825	1.86055	2765	2361	770	740	8.62346	7.94082	2.16288	2.60947
55558	NM_017514	PLXNA3	plexin A3	-2.10163	1.4021	-15.3922	0.00425804	0.304307	0.0984483	0.965222	2.03673	0.0716783	0.0674855	2.08445	1.98901	0.914538	1.01591	2258	1841	566	579	3.42779	3.01993	0.776675	0.993046
55616	NM_001143778,NM_017707	ASAP3	ArfGAP with SH3 domain, ankyrin repeat and PH domain 3	-2.0008	2.50364	-23.2254	0.00495585	0.304307	0.060926	2.05284	3.05342	0.052556	0.0308195	3.07521	3.03163	2.09001	2.01568	3141	2779	1332	1091	7.79877	7.45445	2.98977	3.06146
55652	NM_017842	SLC48A1	solute carrier family 48 member 1	-2.6525	3.13146	-28.2605	0.0136748	0.305642	0.070427	2.50588	3.91323	0.067736	0.019282	3.8996	3.92686	2.55377	2.45798	4300	4019	1508	1182	14.5289	14.6716	4.60665	4.51121
55707	NM_001145277,NM_001145278,NM_018090	NECAP2	NECAP endocytosis associated 2	-2.21934	3.82181	-14.9294	0.0158734	0.308162	0.108948	3.28977	4.4399	0.0988008	0.0459136	4.47237	4.40743	3.35963	3.21991	4480	3930	2030	1495	22.0977	20.9693	9.06503	8.34576
55761	NM_001307943,NM_018259	TTC17	tetratricopeptide repeat domain 17	2.08102	5.02361	35.2438	0.00597152	0.304903	0.0424256	5.57999	4.5227	0.0391466	0.0163548	4.53427	4.51114	5.60768	5.55231	8967	8050	21232	15430	23.1141	22.4842	51.2197	46.2866
55841	NM_015691	WWC3	WWC family member 3	-4.06895	1.03117	-87.1596	0.00318534	0.304307	0.0328512	0.432706	2.45736	0.00988156	0.0313298	2.43521	2.47951	0.439693	0.425718	2928	2760	218	191	4.64988	4.73723	0.312762	0.341582
55959	NM_001161841,NM_018837,NM_198596	SULF2	sulfatase 2	-2.69837	2.15319	-38.332	0.000786679	0.299255	0.0528351	1.55308	2.98517	0.0342855	0.0402002	3.01359	2.95674	1.52884	1.57733	3033	2619	749	709	7.44144	7.00322	1.68841	1.93431
55970	NM_018841	GNG12	G protein subunit gamma 12	-2.09105	4.67044	-12.9577	0.0490159	0.336353	0.116151	4.16854	5.23277	0.00100943	0.116147	5.15064	5.3149	4.16925	4.16783	15716	16142	8166	6540	36.5439	40.558	17.1704	17.188
56662	NR_026705	VTRNA1-3	vault RNA 1-3	-2.29627	4.4639	-13.0591	0.00922217	0.304903	0.129875	3.90436	5.10364	0.0731892	0.107288	5.17951	5.02778	3.95611	3.8526	320	262	138	103	37.1748	32.9676	14.4729	13.524
56922	NM_001293273,NM_020166,NR_120639,NR_120640	MCCC1	methylcrotonoyl-CoA carboxylase 1	-2.10117	2.59313	-17.0397	0.00343394	0.304307	0.0889043	2.11226	3.18346	0.0621572	0.0635645	3.2284	3.13851	2.15621	2.06831	2162	1864	872	714	8.72781	8.11443	3.17553	3.20978
56951	NM_020199	C5orf15	chromosome 5 open reading frame 15	2.00507	4.87493	17.1654	0.0136627	0.305642	0.0826886	5.40252	4.39887	0.0753261	0.0341085	4.37475	4.42299	5.45579	5.34926	4533	4362	11159	7866	20.3714	21.181	45.358	39.9576
57106	NM_020378	NAT14	N-acetyltransferase 14 (putative)	-2.38949	3.21711	-44.862	0.01302	0.304903	0.0396158	2.64955	3.90625	0.00430085	0.0393817	3.9341	3.8784	2.64651	2.65259	1962	1731	726	615	14.8929	14.1976	4.98441	5.27401
57116	NM_001204221,NM_020394,NR_037892	ZNF695	zinc finger protein 695	2.13436	2.46082	14.2749	0.0339187	0.324214	0.108363	3.06777	1.97396	0.105446	0.0249748	1.99162	1.9563	3.14233	2.9932	596	581	1433	1101	3.15539	2.92747	7.55477	6.94902
57418	NM_024100	WDR18	WD repeat domain 18	-3.08156	3.33191	-10.7392	0.0177696	0.30907	0.213816	2.61755	4.24121	0.10649	0.185411	4.37232	4.11011	2.69285	2.54225	3076	2356	869	650	20.3281	16.8237	5.19102	4.85206
57594	NM_020834	HOMEZ	homeobox and leucine zipper encoding	-2.64023	1.1029	-34.7671	0.00367611	0.304307	0.0569745	0.606132	2.00679	0.0261919	0.0505972	2.04257	1.97102	0.624653	0.587612	1206	1004	188	161	3.30467	2.97074	0.465547	0.498153
57761	NM_001301188,NM_001301190,NM_001301193,NM_001301196,NM_001301201,NM_021158	TRIB3	tribbles pseudokinase 3	2.60174	3.69057	13.659	0.00750873	0.304903	0.142828	4.44421	3.06473	0.115481	0.0840468	3.12416	3.0053	4.52587	4.36255	1935	1604	6000	4188	8.10028	7.31469	22.7316	19.6907
60681	NM_021939	FKBP10	FK506 binding protein 10	-2.56347	4.96272	-33.4861	0.0189379	0.30907	0.0573564	4.32992	5.68802	0.00133123	0.057341	5.72856	5.64747	4.32897	4.33086	15505	13438	6042	4778	55.1372	51.6329	19.4292	19.202
63939	NM_001190826,NM_001190827,NM_022106	FAM217B	family with sequence similarity 217 member B	2.06339	1.78749	16.62	0.00528694	0.304903	0.0889219	2.3848	1.33978	0.0522339	0.0719634	1.39067	1.2889	2.34787	2.42174	832	650	2060	1901	1.69022	1.43038	3.82061	4.3752
64285	NM_022450	RHBDF1	rhomboid 5 homolog 1	-2.10297	1.87934	-36.4024	0.0104598	0.304903	0.0416633	1.41813	2.49056	0.040145	0.011145	2.48267	2.49844	1.44651	1.38974	1409	1298	495	409	4.82758	4.80278	1.53225	1.58316
64393	NM_022470,NM_152240	ZMAT3	zinc finger matrin-type 3	-2.96956	1.32369	-16.1434	0.0325201	0.323628	0.137559	0.753893	2.32414	0.135059	0.0261065	2.30568	2.3426	0.658391	0.849394	3681	3434	489	610	4.15027	4.21553	0.498521	0.778661
64699	NM_001256317,NM_024022,NM_032404,NM_032405,NR_046020	TMPRSS3	transmembrane protease, serine 3	-2.65617	1.58788	-13.1811	0.00689341	0.304903	0.151211	1.03254	2.44189	0.118372	0.0940892	2.37536	2.50842	1.11624	0.948839	676	646	158	110	4.41716	4.84313	1.02401	0.895516
64761	NM_022750,NR_130117	PARP12	poly(ADP-ribose) polymerase family member 12	-2.52514	2.35269	-11.8069	0.0127032	0.304903	0.160067	1.77756	3.11392	0.0855897	0.135262	3.01827	3.20956	1.83808	1.71704	2760	2908	934	729	7.46378	8.53903	2.31001	2.24982
64787	NM_022772	EPS8L2	EPS8 like 2	-3.06221	1.70739	-48.8369	0.000423737	0.299255	0.0467546	1.08133	2.6959	0.0323649	0.0337417	2.71976	2.67204	1.10422	1.05845	1799	1580	343	285	5.8708	5.56972	1.00986	1.04915
64840	NM_001282167,NM_022825,NM_203473,NM_203474,NM_203475	PORCN	porcupine homolog (Drosophila)	-2.05576	1.96638	-10.7172	0.033093	0.323628	0.137193	1.5141	2.55377	0.128416	0.048283	2.51963	2.58791	1.6049	1.42329	932	888	383	272	4.97496	5.2139	1.834	1.64247
79073	NM_024092	TMEM109	transmembrane protein 109	-2.34645	4.08717	-19.5475	0.00260688	0.304307	0.0890222	3.51797	4.74845	0.0628972	0.0629991	4.793	4.70391	3.56245	3.4735	6418	5557	2754	2093	27.5539	25.7783	10.6893	10.1556
79094	NM_001142776,NM_024111	CHAC1	ChaC glutathione specific gamma-glutamylcyclotransferase 1	4.07946	1.47015	26.8339	0.0121037	0.304903	0.106901	2.80023	0.771847	0.0339904	0.101353	0.70018	0.843514	2.82426	2.77619	116	131	1146	928	0.641509	0.780307	5.75559	5.83824
79096	NM_001003676,NM_001003677,NM_001003678,NM_001278222,NM_024113,NR_103471,NR_103472	C11orf49	chromosome 11 open reading frame 49	-2.39347	3.36447	-12.913	0.0216689	0.30907	0.137895	2.79331	4.05242	0.126526	0.0548285	4.09118	4.01365	2.88278	2.70385	2860	2505	1199	872	16.7206	15.7034	6.04758	5.49869
79573	NM_001122835,NM_024525	TTC13	tetratricopeptide repeat domain 13	-2.74452	2.45507	-22.0474	0.00513609	0.304903	0.0934295	1.83254	3.28909	0.0801946	0.0479363	3.32299	3.2552	1.88924	1.77583	2979	2620	855	670	9.39051	8.88893	2.44189	2.39585
79622	NM_024571	SNRNP25	small nuclear ribonucleoprotein U11/U12 subunit 25	-3.05414	4.68359	-22.4719	0.0155146	0.308162	0.101369	3.94694	5.55771	0.0963647	0.031458	5.53546	5.57995	4.01508	3.8788	5052	4782	1785	1296	47.6938	48.7799	15.2313	13.8252
79792	NM_001166237,NM_024736	GSDMD	gasdermin D	-2.52141	1.8416	-19.0825	0.0164992	0.30907	0.0988805	1.29159	2.62582	0.0339605	0.0928657	2.69149	2.56015	1.26758	1.3156	991	809	241	221	5.75138	5.08696	1.25843	1.45343
79875	NM_001286429,NM_024817	THSD4	thrombospondin type 1 domain containing 4	-2.20243	1.66054	-13.7803	0.035247	0.325165	0.116901	1.18596	2.32505	0.113746	0.0269737	2.30598	2.34412	1.10552	1.26639	3688	3467	999	1084	4.15041	4.21837	1.01155	1.37246
79877	NM_001128631,NM_001288654,NM_001288655,NM_001321326,NM_024819	DCAKD	dephospho-CoA kinase domain containing	-2.53219	2.50662	-17.6229	0.0304108	0.322523	0.107564	1.92448	3.26486	0.105872	0.0190072	3.2783	3.25142	1.99934	1.84961	1857	1688	619	467	9.04691	8.85202	2.73993	2.57413
79901	NM_001127383,NM_001256909,NM_024843	CYBRD1	cytochrome b reductase 1	-2.31357	3.24237	-13.7053	0.0231733	0.310732	0.124869	2.69328	3.90341	0.0453287	0.116351	3.82113	3.98568	2.66123	2.72534	5793	5999	2356	2064	13.7506	15.3653	5.04906	5.60161
79906	NM_001301060,NM_024848,NR_125361	MORN1	MORN repeat containing 1	-2.75898	1.21734	-22.6565	0.00479723	0.304307	0.091391	0.688439	2.15257	0.0472132	0.0782511	2.20791	2.09724	0.721824	0.655054	1058	788	197	178	3.835	3.36663	0.568808	0.562023
79986	NR_003578	ZNF702P	zinc finger protein 702, pseudogene	2.06129	0.471059	49.847	0.000649998	0.299255	0.0296066	1.22473	0.18118	0.0177522	0.0236941	0.197935	0.164426	1.23728	1.21218	45	30	391	329	0.153744	0.109894	1.20876	1.26861
80218	NM_001308445,NM_025146	NAA50	N(alpha)-acetyltransferase 50, NatE catalytic subunit	3.11406	4.00169	12.8044	0.0165744	0.30907	0.181001	4.90412	3.26532	0.0827779	0.160963	3.1515	3.37914	4.84559	4.96265	4955	5445	19367	16110	8.24806	9.79356	29.1531	30.3099
80233	NM_025161,NR_033338	FAAP100	Fanconi anemia core complex associated protein 100	-2.14026	2.78321	-17.4487	0.0149955	0.308045	0.0889757	2.28792	3.38571	0.0346474	0.0819526	3.44366	3.32776	2.31242	2.26343	3796	3207	1531	1255	10.3309	9.42011	3.70373	3.79148
80759	NM_001251874,NM_030568,NR_027005	KHDC1	KH homology domain containing 1	2.08635	2.42202	12.2321	0.0324365	0.323254	0.122665	3.00993	1.94895	0.116653	0.0379333	1.92213	1.97577	2.92744	3.09241	411	389	979	929	2.93881	2.98549	6.30093	7.52456
81493	NM_001161708,NM_030786	SYNC	syncoilin, intermediate filament protein	-3.17686	1.72205	-74.374	0.00839678	0.304903	0.0317093	1.07949	2.74709	0.0316724	0.00152818	2.74601	2.74817	1.0571	1.10189	2018	1837	354	329	6.00345	5.91108	0.949619	1.11403
81614	NM_001008860,NM_001008892,NM_001008894,NM_001184888,NM_001184889,NM_030922	NIPA2	non imprinted in Prader-Willi/Angelman syndrome 2	2.0112	4.5153	1208.07	0.000526974	0.299255	0.00118008	5.04738	4.03932	0	0.00118008	4.03848	4.04015	5.04738	5.04738	4992	4584	11369	8685	16.1322	16.0372	33.6993	32.366
83746	NM_031488	L3MBTL2	L3MBTL2 polycomb repressive complex 1 subunit	-2.12542	4.16062	-28.2771	0.0142802	0.305642	0.0544011	3.65214	4.73989	0.0525009	0.0142525	4.74997	4.72981	3.68927	3.61502	8334	7561	4065	3102	26.7658	26.239	11.8049	11.259
84065	NM_032125,NR_037576,NR_037577,NR_037580	TMEM222	transmembrane protein 222	-3.00376	3.15837	-26.8186	0.0231788	0.310732	0.0836745	2.46311	4.04988	0.00513278	0.0835169	4.10894	3.99082	2.45948	2.46674	2724	2281	805	686	16.9706	15.4248	4.26103	4.54387
84171	NM_032211	LOXL4	lysyl oxidase like 4	-2.48279	0.682699	-57.3732	0.0107592	0.304903	0.0323391	0.290797	1.60276	0.00203799	0.0322748	1.57994	1.62558	0.289356	0.292238	735	695	77	72	2.06011	2.10246	0.193211	0.226781
84304	NM_001128612,NM_001128613,NM_001271831,NM_032344	NUDT22	nudix hydrolase 22	-2.67371	3.93842	-48.5939	0.00928581	0.304903	0.0412921	3.29238	4.71122	0.0403526	0.00875825	4.70503	4.71742	3.32092	3.26385	2734	2543	988	791	25.8832	26.0163	8.77749	8.65299
84803	NM_001256421,NM_001256422,NM_032717	GPAT3	glycerol-3-phosphate acyltransferase 3	-3.03844	1.69265	-16.9577	0.0335388	0.323695	0.133712	1.07123	2.67456	0.132313	0.0192909	2.6882	2.66092	1.16479	0.977672	1517	1355	321	220	5.73321	5.52803	1.09098	0.935585
84836	NM_001146314,NM_001254753,NM_032750	ABHD14B	abhydrolase domain containing 14B	2.29659	4.24749	85.3934	0.000164756	0.287588	0.019865	4.88937	3.68988	0.0128944	0.0151114	3.70056	3.67919	4.89849	4.88026	2858	2550	7589	5801	12.5683	12.2957	30.0985	28.6133
84885	NM_001318015,NM_001318016,NM_001318020,NM_001318023,NM_032799	ZDHHC12	zinc finger DHHC-type containing 12	-2.06719	4.69174	-19.6898	0.0288992	0.32227	0.0752487	4.19706	5.24473	0.0745045	0.0105567	5.23727	5.2522	4.24974	4.14438	4390	4043	2319	1742	38.5507	38.6011	18.3095	16.8798
84918	NM_032832	LRP11	LDL receptor related protein 11	-2.31022	4.93259	-38.1856	0.00126199	0.299255	0.0447398	4.36542	5.57345	0.0365554	0.0257944	5.55521	5.59169	4.39127	4.33957	17041	16060	7974	6036	48.2899	49.174	20.4342	19.331
85352	NM_001099294	KIAA1644	KIAA1644	2.1689	3.27197	17.1277	0.0122845	0.304903	0.0922263	3.87777	2.7608	0.0831202	0.0399589	2.78906	2.73255	3.81899	3.93654	4094	3547	9531	8399	6.22556	5.82851	13.1089	14.4369
90271	NR_026762	OLMALINC	oligodendrocyte maturation-associated long intergenic non-coding RNA	-2.46043	2.4781	-7.20596	0.0188012	0.30907	0.25492	1.91233	3.21124	0.176591	0.183846	3.08124	3.34124	2.0372	1.78746	756	848	305	207	7.83655	9.50085	2.85497	2.42261
90317	NM_178523,NR_135823	ZNF616	zinc finger protein 616	2.46379	1.86891	34.3528	0.00505568	0.304307	0.0535539	2.6293	1.32842	0.0486785	0.0223253	1.34421	1.31264	2.66373	2.59488	682	581	2382	1912	1.60338	1.46911	5.05696	5.06421
90557	NM_001258304,NM_001258305,NM_001258306,NM_001349041,NM_001349042,NM_001349043,NM_001349044,NM_001349045,NM_001349046,NM_001349047,NM_138770	CCDC74A	coiled-coil domain containing 74A	-2.14762	0.8433	-7.03085	0.0215529	0.30907	0.22181	0.456184	1.55892	0.171082	0.141176	1.4591	1.65875	0.577157	0.335211	298	325	73	42	1.80558	2.17626	0.424853	0.262087
91107	NM_033452	TRIM47	tripartite motif containing 47	-2.70733	3.81295	-16.7068	0.00592794	0.304903	0.121629	3.16161	4.59848	0.0687485	0.100336	4.66943	4.52753	3.21022	3.113	5582	4637	1954	1497	25.2867	22.6955	8.00536	7.66212
91409	NM_001258307,NM_207310	CCDC74B	coiled-coil domain containing 74B	-2.16661	0.710079	-24.0475	0.0119281	0.304903	0.0655979	0.3452	1.46064	0.061441	0.0229804	1.44439	1.47689	0.388646	0.301755	259	233	41	31	1.78325	1.79532	0.274048	0.233814
91461	NM_138370	PKDCC	protein kinase domain containing, cytoplasmic	-2.23927	4.71852	-18.7163	0.0135078	0.305642	0.0878792	4.1727	5.33573	0.0808658	0.0344017	5.36006	5.31141	4.11552	4.22988	10210	9116	4433	3847	41.8525	40.3781	16.4332	17.8238
91683	NM_001177880,NM_001318773,NM_001318775,NM_177963	SYT12	synaptotagmin 12	-2.56693	3.17662	-14.1122	0.011107	0.304903	0.136293	2.56857	3.92862	0.117647	0.0688115	3.97727	3.87996	2.48538	2.65176	5291	4548	1673	1625	15.3419	14.208	4.35871	5.26995
91860	NM_001031733,NM_001286694,NM_001286695,NM_033429,NR_104583	CALML4	calmodulin like 4	3.39294	2.51041	93.9805	0.00676886	0.304903	0.0265225	3.54186	1.77933	0.0265214	0.000240296	1.7795	1.77916	3.52311	3.56062	1127	1010	5084	4268	2.52936	2.4617	10.3778	10.8081
92840	NM_001329556,NM_138393	REEP6	receptor accessory protein 6	-2.20172	0.848892	-28.9512	0.0119721	0.304903	0.0556202	0.452808	1.59144	0.0166622	0.0530658	1.62896	1.55392	0.46459	0.441026	327	269	56	50	2.1832	1.939	0.333325	0.353948
93100	NM_001286829,NM_145201	NAPRT	nicotinate phosphoribosyltransferase	-2.29894	4.305	-18.997	0.00473353	0.304307	0.0894051	3.7462	4.94717	0.0505143	0.0737671	4.99933	4.89501	3.78192	3.71048	5446	4564	2338	1772	32.8165	29.7165	12.741	12.0649
93627	NM_001163435,NM_001163436,NM_001163437,NM_001290768,NM_033115	TBCK	TBC1 domain containing kinase	2.08248	2.33468	61.1619	0.0101388	0.304903	0.0244705	2.92304	1.86474	0.00141222	0.0244297	1.88201	1.84746	2.92404	2.92204	1464	1271	3573	2988	2.81715	2.65114	6.28236	6.57596
94104	NM_013329,NM_016631,NR_027873	PAXBP1	PAX3 and PAX7 binding protein 1	2.27919	4.07632	99.0604	0.00360178	0.304307	0.0169676	4.71367	3.52515	0.00424285	0.0164286	3.53677	3.51353	4.71667	4.71067	3534	3564	8273	6337	11.0467	10.8132	26.3379	25.1774
94241	NM_001135733,NM_033285	TP53INP1	tumor protein p53 inducible nuclear protein 1	-2.00789	1.21679	-9.56916	0.0110875	0.304903	0.148628	0.813757	1.81944	0.0997744	0.110161	1.74154	1.89733	0.743206	0.884308	1345	1407	358	399	2.44177	2.76714	0.586803	0.819075
113612	NM_183075	CYP2U1	cytochrome P450 family 2 subfamily U member 1	-2.41657	0.99842	-43.2553	0.012465	0.304903	0.041619	0.547559	1.82052	0.00628383	0.0411418	1.84961	1.79143	0.543116	0.552003	1261	1071	204	190	2.7193	2.49525	0.396424	0.461994
114822	NM_052924	RHPN1	rhophilin Rho GTPase binding protein 1	-2.11884	0.809986	-11.9888	0.0203357	0.30907	0.127784	0.432759	1.51603	0.0555485	0.115079	1.59741	1.43466	0.472038	0.39348	765	575	137	101	2.10979	1.71423	0.339888	0.312664
114897	NM_030968,NM_153372,NM_198593,NM_198594,NR_049769	C1QTNF1	C1q and TNF related 1	-3.57338	1.46217	-14.0325	0.0085697	0.304903	0.185165	0.80816	2.64545	0.154186	0.102531	2.57295	2.71795	0.917185	0.699134	1505	1527	252	158	5.1973	5.75237	0.780979	0.608694
114926	NM_001135674,NM_001135675,NM_001135676,NM_138436	SMIM19	small integral membrane protein 19	-3.64866	2.37835	-19.8444	0.0320154	0.323203	0.133078	1.62138	3.48874	0.133064	0.00193772	3.48737	3.49011	1.71547	1.52729	973	1057	267	212	10.6813	10.665	2.05172	1.84656
114984	NM_001142499,NM_001142500,NM_138439	FLYWCH2	FLYWCH family member 2	-2.71768	3.61558	-131.522	0.000540746	0.299255	0.0155094	2.96562	4.408	0.013833	0.0070135	4.40304	4.41295	2.9754	2.95584	2090	1949	729	598	20.8643	21.057	6.56584	6.7405
115265	NM_145244	DDIT4L	DNA damage inducible transcript 4 like	3.12564	1.7917	25.2758	0.0233112	0.310989	0.0919923	2.79337	1.14922	0.0914142	0.0102977	1.14194	1.1565	2.85801	2.72873	323	289	1683	1276	1.25655	1.21369	5.92403	5.61102
115992	NM_001171815,NM_001171816,NM_178841	RNF166	ring finger protein 166	-2.49019	1.93205	-32.546	0.00207591	0.304307	0.0571948	1.38294	2.6992	0.0313602	0.0478308	2.73302	2.66537	1.36077	1.40512	1093	952	295	273	5.93945	5.54542	1.39861	1.61639
116143	NM_001256476,NM_138458,NR_046234	WDR92	WD repeat domain 92	-2.07134	2.32171	-14.5837	0.0378848	0.325599	0.101875	1.85511	2.90567	0.10046	0.016923	2.91764	2.89371	1.92614	1.78407	1472	1323	576	442	6.89702	6.66774	2.54132	2.41258
116983	NM_030649	ACAP3	ArfGAP with coiled-coil, ankyrin repeat and PH domains 3	-2.01315	2.84075	-8.20799	0.0499643	0.337045	0.173926	2.38052	3.38997	0.0567564	0.164405	3.50622	3.27372	2.42065	2.34039	3966	3065	1653	1324	10.8153	9.03144	4.07568	4.08134
123811	NM_001304497,NM_001304498,NM_001304499,NM_001304500,NM_001304502,NM_144600,NR_130755,NR_130756,NR_130757	FOPNL	FGFR1OP N-terminal like	2.00961	4.505	10.2116	0.0136001	0.305642	0.139449	5.0365	4.02959	0.0798762	0.114305	3.94876	4.11041	5.09299	4.98002	3379	3475	8607	6060	15.0901	16.8266	34.8188	30.643
124222	NM_001284511,NM_001284512,NM_001284513,NM_001324118,NM_152341	PAQR4	progestin and adipoQ receptor family member 4	-3.19212	3.19518	-38.3104	0.000872724	0.299255	0.0618141	2.4658	4.14032	0.0480333	0.0389075	4.16783	4.1128	2.43183	2.49976	4791	4238	1223	1101	17.6913	16.8808	4.11488	4.68989
126353	NM_173481,NR_135168	MISP	mitotic spindle positioning	-2.25895	4.27669	-18.9921	0.00302348	0.304307	0.0875427	3.72907	4.90472	0.0573422	0.0661483	4.9515	4.85795	3.76962	3.68853	8701	7426	3914	2955	31.3353	28.7228	12.617	11.8662
126792	NM_080605	B3GALT6	beta-1,3-galactosyltransferase 6	-2.11032	2.9998	-12.6272	0.0167846	0.30907	0.120672	2.50906	3.58652	0.0553845	0.107212	3.66233	3.51071	2.54822	2.4699	3323	2721	1384	1101	12.2022	10.794	4.59488	4.56765
127700	NM_001330493,NM_145047,NM_206837	OSCP1	organic solute carrier partner 1	-3.54271	1.12361	-17.7248	0.00517323	0.304903	0.1456	0.534993	2.35985	0.0830928	0.119562	2.44439	2.2753	0.476238	0.593749	517	425	35	42	4.6754	3.9747	0.342446	0.503306
134266	NM_152407	GRPEL2	GrpE like 2, mitochondrial	2.02079	3.5327	14.7974	0.0327078	0.323628	0.0969974	4.07642	3.0615	0.0222187	0.0944184	2.99473	3.12826	4.09213	4.06071	2932	2979	7177	5598	7.32105	8.03807	16.2093	15.8022
138050	NM_152419	HGSNAT	heparan-alpha-glucosaminide N-acetyltransferase	-2.01948	2.08044	-15.3733	0.0042086	0.304307	0.0932775	1.63434	2.64832	0.0664572	0.0654532	2.6946	2.60204	1.58735	1.68133	2933	2484	1014	972	5.76588	5.27619	1.80282	2.15986
138428	NM_001002913,NM_001345977,NM_001345978,NM_001345979,NM_001345980	PTRH1	peptidyl-tRNA hydrolase 1 homolog	-2.0624	2.75134	-30.2338	0.0167237	0.30907	0.0488491	2.27829	3.32262	0.00911438	0.0479913	3.35655	3.28868	2.27185	2.28474	1030	916	423	369	9.61274	9.14337	3.55888	3.88377
140576	NM_001317007,NM_001317008,NM_080388,NR_133645	S100A16	S100 calcium binding protein A16	-2.20219	5.86441	-13.0723	0.027982	0.320691	0.123214	5.32253	6.46147	0.116352	0.0405456	6.49014	6.4328	5.4048	5.24026	11219	9900	5753	3891	94.8647	89.2456	43.7602	36.8963
140739	NM_001278305,NM_001278306,NM_001278307,NM_001278308,NM_080678,NR_103498,NR_103499,NR_103500	UBE2F	ubiquitin conjugating enzyme E2 F (putative)	-2.31306	3.05545	-32.5937	0.00632577	0.304903	0.0524922	2.50985	3.71965	0.0482639	0.0206405	3.70505	3.73424	2.54398	2.47572	2706	2551	1084	873	12.6034	12.8012	4.58549	4.58844
145249	NR_104113	LINC00618	long intergenic non-protein coding RNA 618	2.40533	1.02612	42.0664	0.0128582	0.304903	0.042569	1.83884	0.572605	0.00639079	0.0420866	0.602364	0.542845	1.83432	1.84336	19	15	90	80	0.529486	0.435395	2.30209	2.55398
148206	NM_182515,NR_117086,NR_117087,NR_117088	ZNF714	zinc finger protein 714	2.3835	2.70214	10.1368	0.010488	0.304903	0.174821	3.40037	2.14729	0.13342	0.112967	2.22717	2.06741	3.49471	3.30603	2245	2118	5696	4475	3.89779	3.26381	10.1196	8.98355
148398	NM_152486	SAMD11	sterile alpha motif domain containing 11	-2.08503	4.03427	-22.4653	0.00213276	0.304307	0.066732	3.5389	4.59897	0.0441249	0.0500616	4.63437	4.56357	3.5701	3.5077	6153	5357	2958	2287	24.6983	23.2325	10.7373	10.376
150465	NM_153712	TTL	tubulin tyrosine ligase	-3.19007	3.56019	-30.9582	0.0171832	0.30907	0.0764519	2.82042	4.49401	0.0125824	0.0754093	4.44068	4.54733	2.81152	2.82931	10820	10730	3169	2712	21.486	23.022	5.69073	6.08507
158056	NM_206920	MAMDC4	MAM domain containing 4	-2.03152	0.670497	-32.8388	0.00105082	0.299255	0.0440368	0.331913	1.35447	0.0334026	0.0286968	1.33418	1.37476	0.308294	0.355532	565	526	83	88	1.58084	1.59192	0.20862	0.277946
162394	NM_001330183,NM_144975	SLFN5	schlafen family member 5	-4.73931	2.17699	-24.8197	0.00825031	0.304903	0.127901	1.32693	3.57161	0.0525798	0.116593	3.48917	3.65406	1.28976	1.36411	5668	6004	737	737	10.6997	12.0495	1.29222	1.54141
171024	NM_001128933,NM_001128934,NM_001286754,NM_001286755,NM_133477	SYNPO2	synaptopodin 2	3.11682	1.79146	12.4806	0.0494543	0.336353	0.185842	2.79026	1.15019	0.18527	0.014564	1.16048	1.13989	2.65926	2.92127	1180	1023	4822	4766	1.28628	1.19114	5.04601	6.57345
171177	NM_133639	RHOV	ras homolog family member V	-2.27603	1.65261	-41.4	0.00168961	0.299255	0.0405313	1.16261	2.34913	0.021204	0.0345424	2.37356	2.32471	1.14762	1.1776	733	641	198	181	4.40389	4.16151	1.07133	1.22834
171392	NM_138330	ZNF675	zinc finger protein 675	2.06331	2.24898	18.6397	0.0221379	0.30907	0.0792821	2.83136	1.7864	0.021723	0.0762481	1.73248	1.84031	2.81599	2.84672	522	526	1362	1179	2.42017	2.63575	5.7146	6.18121
200844	NM_001351530,NM_001351531,NM_001351532,NM_001351533,NM_001351534,NM_198463,NR_147234,NR_147235	C3orf67	chromosome 3 open reading frame 67	2.79263	2.18672	10.1193	0.0493592	0.336353	0.207063	3.04961	1.56798	0.0482481	0.201363	1.4256	1.71037	3.08373	3.01549	266	246	1354	1064	1.74654	2.2993	7.21439	7.07188
201294	NM_199242	UNC13D	unc-13 homolog D	-2.78373	3.2176	-15.6398	0.0113233	0.304903	0.133558	2.56275	4.03977	0.0631067	0.117708	4.123	3.95654	2.51813	2.60737	7344	5945	2123	1933	17.1464	14.9985	4.48259	5.09871
220002	NM_001161452,NM_001161454,NM_001300763,NM_153611	CYB561A3	cytochrome b561 family member A3	-2.41711	3.97971	-71.9732	0.000426313	0.299255	0.0250189	3.39367	4.66695	0.0205435	0.0142797	4.65685	4.67705	3.40819	3.37914	7247	6720	2859	2282	25.0692	25.2795	9.45267	9.47064
221184	NM_152727	CPNE2	copine 2	-2.57516	2.39169	-56.2356	0.000392242	0.299255	0.0343185	1.80479	3.16945	0.021955	0.0263769	3.1881	3.1508	1.78926	1.82031	1854	1658	532	482	8.49078	8.20403	2.20301	2.49357
245812	NM_152755	CNPY4	canopy FGF signaling regulator 4	-2.12527	2.65093	-9.39082	0.0434699	0.330756	0.163794	2.16232	3.24996	0.155303	0.0520532	3.28677	3.21316	2.27213	2.0525	1303	1134	564	402	9.10422	8.56274	3.55951	3.17096
255758	NM_001351628,NM_152773	TCTEX1D2	Tctex1 domain containing 2	-2.7025	2.44289	-9.63722	0.0448771	0.331803	0.210476	1.82883	3.26313	0.201079	0.0621872	3.21915	3.3071	1.97102	1.68665	576	569	195	129	8.6873	9.26043	2.656	2.17167
283232	NM_001042463,NM_001276253,NM_001276274,NM_174940	TMEM80	transmembrane protein 80	-2.94277	1.36983	-99.9337	0.000230542	0.290822	0.0220364	0.797046	2.35422	0.0126415	0.0180498	2.34146	2.36699	0.805985	0.788108	685	642	118	101	4.26704	4.30852	0.658894	0.704732
283383	NM_001330497,NM_198827	ADGRD1	adhesion G protein-coupled receptor D1	-2.24602	3.12211	-17.3652	0.0338712	0.324032	0.0950699	2.59252	3.75989	0.0943785	0.0114448	3.76798	3.7518	2.52579	2.65926	6993	6347	2644	2488	13.2034	12.9445	4.50937	5.30337
283870	NM_182563	BRICD5	BRICHOS domain containing 5	-2.48433	0.810987	-16.1067	0.0371335	0.325599	0.115273	0.38693	1.69979	0.114596	0.012472	1.69097	1.70861	0.467962	0.305899	234	214	38	22	2.32549	2.29731	0.335705	0.237553
284119	NM_012232	CAVIN1	caveolae associated protein 1	-2.38392	5.71518	-28.3361	0.00154756	0.299255	0.0625522	5.12276	6.3761	0.0394279	0.0485615	6.41044	6.34176	5.15064	5.09488	31668	27625	14250	10503	89.343	84.2134	36.3558	33.4888
284900	NR_026962,NR_026963	TTC28-AS1	TTC28 antisense RNA 1	2.04908	2.42313	7.00554	0.026586	0.317862	0.208932	2.99526	1.96028	0.119159	0.171621	1.83893	2.08163	3.07952	2.911	365	344	1001	785	2.6978	3.31038	7.17938	6.53079
285600	NM_001145678,NM_173665	KIAA0825	KIAA0825	-2.65853	1.88928	-37.527	0.0169537	0.30907	0.0531599	1.31133	2.72196	0.0531583	0.000400463	2.72167	2.72224	1.27374	1.34891	3370	3055	984	921	5.87612	5.77757	1.26805	1.5164
317749	NM_001193635,NM_001193636,NM_001193637,NM_198083	DHRS4L2	dehydrogenase/reductase 4 like 2	-2.34335	2.70982	-9.96544	0.0349884	0.325165	0.174349	2.16429	3.39286	0.162486	0.0632127	3.34817	3.43756	2.27918	2.04939	1293	1299	548	387	9.54666	10.2747	3.5921	3.16411
375791	NM_199001	CYSRT1	cysteine rich tail 1	-6.25705	1.59061	-14.3849	0.0261719	0.316799	0.260085	0.745997	3.39148	0.246856	0.0818902	3.33358	3.44939	0.920551	0.571444	1199	1214	110	54	9.47648	10.3616	0.784927	0.481573
378825	NR_024089	PICSAR	P38 inhibited cutaneous squamous cell carcinoma associated lincRNA	-3.20808	2.11488	-35.3679	0.000848929	0.299255	0.0672445	1.43506	3.11676	0.0499383	0.0450331	3.08492	3.14861	1.39974	1.47037	563	543	116	111	7.86301	8.18927	1.46153	1.74192
391059	NM_001013660	FRRS1	ferric chelate reductase 1	2.0126	3.15184	9.00466	0.0483274	0.335625	0.158476	3.69649	2.68743	0.15129	0.0471809	2.65407	2.72079	3.80347	3.58951	1457	1393	3743	2552	5.5771	5.76179	12.9559	11.0399
399972	NR_033839	GSEC	G-quadruplex forming sequence containing lncRNA	-2.43481	1.50549	-12.1079	0.00677972	0.304903	0.149951	0.994719	2.27853	0.10426	0.107773	2.20232	2.35474	1.06844	0.920996	280	290	79	56	3.80813	4.26792	0.964377	0.861862
400221	NR_039985	FLJ22447	uncharacterized LOC400221	2.13395	3.04405	48.1078	0.00200733	0.304307	0.0321462	3.63953	2.546	0.0283047	0.0152388	2.55677	2.53522	3.65954	3.61951	684	612	1694	1335	5.12517	4.95417	11.4778	11.3014
400410	NM_001100879,NM_001100880,NM_001199757,NR_037652,NR_037653	ST20	suppressor of tumorigenicity 20	-2.07857	2.4557	-10.1463	0.0160463	0.309063	0.14713	1.98398	3.03957	0.0793007	0.123929	3.1272	2.95194	2.04006	1.92791	552	443	217	193	8.12026	6.98232	2.86238	2.83338
400566	NM_001013672	C17orf97	chromosome 17 open reading frame 97	-2.07836	0.625443	-13.5445	0.0458462	0.332494	0.110201	0.290612	1.34605	0.109938	0.00760256	1.35143	1.34068	0.36835	0.212874	290	253	51	26	1.61423	1.5221	0.256977	0.158341
400931	NR_027033,NR_110479	MIRLET7BHG	MIRLET7B host gene	-2.09051	2.04773	-15.6324	0.00408133	0.304307	0.0962433	1.58376	2.64761	0.0690263	0.0670682	2.69504	2.60019	1.53495	1.63257	2632	2218	858	827	5.76684	5.26812	1.70264	2.05161
441951	NR_003604,NR_003605,NR_003606,NR_036658,NR_036659	ZFAS1	ZNFX1 antisense RNA 1	2.02163	6.64264	87.8428	0.00504164	0.304307	0.0163492	7.16978	6.15426	0.0033093	0.0160108	6.14294	6.16558	7.16744	7.17212	6242	5786	14662	10184	73.0193	73.0016	157.68	141.775
442075	NR_103821	EMC3-AS1	EMC3 antisense RNA 1	2.40288	2.45274	20.415	0.0204912	0.30907	0.0876146	3.16533	1.90057	0.0844671	0.0232727	1.91702	1.88411	3.1056	3.22506	1338	1164	3715	3402	2.91972	2.74599	7.33568	8.39502
643988	NM_001242659	FNDC10	fibronectin type III domain containing 10	2.09267	2.07728	24.8317	0.0028945	0.304307	0.0606735	2.67716	1.61181	0.0344559	0.0499406	1.64713	1.5765	2.70152	2.65279	453	375	1178	952	2.22274	1.98755	5.22397	5.27646
645332	NR_024249	FAM86C2P	family with sequence similarity 86 member C2, pseudogene	-2.20507	1.12053	-56.561	0.00140833	0.299255	0.0285245	0.686953	1.82778	0.0138649	0.0249281	1.84541	1.81015	0.696757	0.677149	491	428	109	94	2.70627	2.54729	0.541292	0.58446
653145	NM_001040084,NM_001040084_dup1,NM_001271702,NM_001271702_dup1,NM_001271703,NM_001271703_dup1	ANXA8	annexin A8	-4.92908	1.49932	-29.6929	0.0209925	0.30907	0.109607	0.739309	3.04063	0.10943	0.00623052	3.04503	3.03622	0.816688	0.661931	1542	1384	147	106	7.63061	7.47772	0.668817	0.568265
692091	NR_003048	SNORD23	small nucleolar RNA, C/D box 23	2.26214	3.29681	17.142	0.0196827	0.30907	0.097159	3.93782	2.76014	0.0916012	0.0323896	2.73723	2.78304	4.0026	3.87305	64	61	179	131	5.96236	6.08549	15.0408	13.7803
728113	NM_001098845,NM_001278923,NM_001278924	ANXA8L1	annexin A8 like 1	-5.36381	1.79475	-48.305	0.00311371	0.304307	0.0709451	0.953823	3.37708	0.0644565	0.0296406	3.39804	3.35612	0.908246	0.999401	2031	1811	175	175	9.95223	9.58425	0.768794	0.963295
728431	NR_038842	LINC01137	long intergenic non-protein coding RNA 1137	-2.14758	1.90328	-14.8001	0.0174485	0.30907	0.105369	1.43017	2.53288	0.0963696	0.0426084	2.50275	2.56301	1.49832	1.36203	684	657	252	190	4.90896	5.09537	1.63083	1.53549
728673	NR_126047	LOC728673	uncharacterized LOC728673	2.02775	1.66499	13.1523	0.0240524	0.312996	0.109664	2.25128	1.23139	0.102012	0.0402447	1.25985	1.20293	2.32341	2.17914	319	265	912	693	1.4463	1.29501	3.74208	3.55128
729013	NR_034137	ZBED5-AS1	ZBED5 antisense RNA 1	-2.24563	1.13272	-15.2885	0.0221134	0.30907	0.10796	0.690648	1.85777	0.10153	0.0367028	1.83181	1.88372	0.762441	0.618856	291	276	74	51	2.67557	2.74585	0.609024	0.527478
100033418	NR_003321	SNORD116-6	small nucleolar RNA, C/D box 116-6	6.29694	0.758995	128.899	0.0031802	0.304307	0.0291255	2.85633	0.201683	0.0284562	0.00620804	0.206072	0.197293	2.83621	2.87646	2	2	62	54	0.160665	0.136195	5.81177	6.33529
100133941	NM_001291737,NM_001291738,NM_001291739,NM_013230,NR_117089,NR_117090	CD24	CD24 molecule	-2.88814	5.55944	-13.2838	0.00807501	0.304903	0.162901	4.84676	6.37691	0.0951173	0.132248	6.28339	6.47042	4.77951	4.91402	18092	19849	7082	5912	80.6807	91.6858	27.627	29.2514
100288152	NR_125375	SLC9A3-AS1	SLC9A3 antisense RNA 1	-2.47391	1.3142	-80.7898	0.00348899	0.304307	0.0228752	0.814267	2.12106	0.0218161	0.00687994	2.11619	2.12592	0.829693	0.798841	611	555	132	110	3.51685	3.44634	0.684471	0.714866
100381270	NM_001174108	ZBED6	zinc finger BED-type containing 6	-2.5713	3.70899	-14.7935	0.020752	0.30907	0.13025	3.08978	4.45228	0.121223	0.0476449	4.41859	4.48597	3.00407	3.1755	7310	7072	2578	2461	21.1109	22.0662	6.73047	8.03194
100422860	NR_036251	MIR4292	microRNA 4292	-2.1267	1.86816	-4.33379	0.0494629	0.336353	0.355239	1.40154	2.49015	0.246388	0.255906	2.6711	2.3092	1.22731	1.57576	37	25	9	12	5.66186	4.0927	1.18654	1.93161
100505761	NR_038937,NR_038938	RPARP-AS1	RPARP antisense RNA 1	2.00351	3.24384	11.3416	0.0297541	0.32227	0.125008	3.78361	2.78108	0.116558	0.0451798	2.81303	2.74913	3.86603	3.70119	857	741	2019	1413	6.32994	5.91438	13.559	11.9902
100507495	NR_040047,NR_040048,NR_040049	SDCBP2-AS1	SDCBP2 antisense RNA 1	2.14059	0.678906	17.2227	0.0317464	0.323203	0.090161	1.42211	0.324105	0.0150513	0.0888958	0.386963	0.261246	1.41147	1.43276	76	41	388	346	0.311696	0.185299	1.47627	1.66152
100616231	NR_039744	MIR4519	microRNA 4519	-2.00366	0.287767	-20.8241	0.017666	0.30907	0.0680912	0.0767216	1.07936	0.0204733	0.0649404	1.12528	1.03344	0.0622448	0.0911984	7	6	1	1	1.23388	1.03822	0.039568	0.065278
100874296	NR_046784	KCNH1-IT1	KCNH1 intronic transcript 1	2.41235	1.59425	22.8139	0.0260087	0.316625	0.0787533	2.35135	1.08092	0.0085443	0.0782885	1.13628	1.02556	2.3574	2.34531	114	87	389	331	1.24983	1.02552	3.8476	4.09943
101927354	NR_108073	LOC101927354	uncharacterized LOC101927354	2.19347	0.500219	26.9435	0.00338316	0.304307	0.0594802	1.32243	0.189212	0.0312648	0.0506005	0.153432	0.224992	1.30032	1.34453	9	11	107	99	0.117884	0.155374	1.30158	1.50719
101927953	NR_105049,NR_105050	C5orf66-AS1	C5orf66 antisense RNA 1	2.81306	1.68786	6.77234	0.0212526	0.30907	0.311591	2.59147	1.09933	0.214737	0.225782	1.25898	0.93968	2.74331	2.43963	120	70	493	323	1.44329	0.910101	5.4211	4.44136
101928158	NR_109922,NR_109923,NR_109924	LAMA5-AS1	LAMA5 antisense RNA 1	2.32806	2.17443	12.0088	0.0231535	0.310732	0.14357	2.86782	1.64869	0.131261	0.0581642	1.68982	1.60756	2.96064	2.77501	151	128	530	372	2.32122	2.05153	6.48954	5.82996
101928243	NR_110199,NR_110200	DARS-AS1	DARS antisense RNA 1	2.40598	1.70682	11.9749	0.0368743	0.325599	0.149586	2.45384	1.18722	0.143834	0.0410802	1.15817	1.21626	2.55554	2.35213	112	100	424	301	1.28297	1.3138	4.61828	4.11822
102465441	NR_106795	MIR6737	microRNA 6737	2.0309	0.723857	7.67863	0.0180442	0.30907	0.188249	1.39714	0.375029	0.144454	0.120708	0.289675	0.460382	1.295	1.49929	2	3	10	11	0.230574	0.358825	1.29568	1.79146
102465694	NR_106981	MIR7161	microRNA 7161	2.88948	3.02297	9.19851	0.0243347	0.313395	0.235353	3.88377	2.35296	0.206207	0.113444	2.27274	2.43318	3.73796	4.02958	34	35	111	112	4.04229	4.55451	12.241	15.4096
Gene_ID	Transcript_ID	Gene_Symbol	Description	2/1.fc	2/1.volume	2/1.stat_results	2/1.raw.pval	2/1.bh.pval	2/1.fc.sd	2.mean	1.mean	2.sd	1.sd	N_1-1	N_1-2	N_2-1	N_2-2	1-1_Read_Count	1-2_Read_Count	2-1_Read_Count	2-2_Read_Count	1-1_FPKM	1-2_FPKM	2-1_FPKM	2-2_FPKM
102723465	NR_146472	ELF3-AS1	ELF3 antisense RNA 1	-2.21114	1.99941	-11.2756	0.0310779	0.32266	0.143582	1.50734	2.65213	0.13442	0.0504687	2.68781	2.61644	1.60239	1.41229	465	401	164	117	5.73027	5.34233	1.82858	1.62364
105369340	NR_135086,NR_135087	LOC105369340	uncharacterized LOC105369340	-2.622	2.65207	-22.0887	0.01216	0.304903	0.0890365	2.04637	3.43704	0.0328221	0.082766	3.49557	3.37852	2.02317	2.06958	507	430	147	134	10.7328	9.78712	2.81488	3.21365
105373044	NR_134631	LOC105373044	uncharacterized LOC105373044	-2.11433	0.219151	-25.2558	0.0251787	0.315425	0.0604864	0.0427682	1.12297	0.0604834	0.000600305	1.12254	1.12339	0.0855364	0	42	37	2	0	1.22816	1.17082	0.053905	0
107987295	NR_146322	LINC02246	long intergenic non-protein coding RNA 2246	2.20766	0.974758	9.31794	0.0222026	0.30907	0.173404	1.70108	0.558559	0.0864067	0.150342	0.452251	0.664867	1.63998	1.76218	305	421	1708	1706	0.374132	0.557628	1.89708	2.36876

## Sheet: LINC00263 siRNA vs Control siRN
Gene_ID	Transcript_ID	Gene_Symbol	Description	8/1.fc	8/1.volume	8/1.stat_results	8/1.raw.pval	8/1.bh.pval	8/1.fc.sd	8.mean	1.mean	8.sd	1.sd	N_1-1	N_1-2	N_8-1	N_8-2	1-1_Read_Count	1-2_Read_Count	8-1_Read_Count	8-2_Read_Count	1-1_FPKM	1-2_FPKM	8-1_FPKM	8-2_FPKM
109	NM_001320613,NM_004036	ADCY3	adenylate cyclase 3	-2.02556	2.96851	-12.3202	0.0165269	0.351541	0.116891	2.5027	3.52102	0.103206	0.0548815	3.55983	3.48221	2.42972	2.57568	5182	4525	2044	2148	11.2316	10.5971	4.25094	5.06158
218	NM_000691,NM_001135167,NM_001135168,NM_001330150	ALDH3A1	aldehyde dehydrogenase 3 family member A1	-2.63713	5.14761	-15.0644	0.0107166	0.342349	0.131332	4.49543	5.8944	0.114286	0.0647046	5.94015	5.84865	4.57624	4.41462	11017	9463	4031	3229	64.6493	59.9771	22.8096	20.6244
284	NM_001146,NM_001199859,NM_001314051	ANGPT1	angiopoietin 1	2.28934	1.85996	18.6195	0.00451212	0.336497	0.0907595	2.55103	1.3561	0.0739946	0.0525556	1.31893	1.39326	2.60335	2.49871	664	645	2168	1876	1.55549	1.63343	4.88325	4.78941
306	NM_005139	ANXA3	annexin A3	-2.57697	5.81823	-18.2862	0.00377533	0.336497	0.105618	5.17532	6.541	0.065334	0.0829858	6.48232	6.59968	5.22152	5.12912	14828	14704	5914	4980	93.9527	100.669	35.9628	34.3229
439	NM_004317	ASNA1	arsA arsenite transporter, ATP-binding, homolog 1 (bacterial)	-2.26303	5.36056	-17.9184	0.0103882	0.342349	0.0929938	4.80371	5.98196	0.0829687	0.0420005	6.01166	5.95227	4.74504	4.86238	8642	7632	3428	3355	67.4229	64.3374	25.6676	28.4724
595	NM_053056	CCND1	cyclin D1	-2.18246	3.27099	-17.2642	0.00347984	0.336497	0.0922341	2.7561	3.88206	0.0619578	0.0683253	3.93037	3.83375	2.71229	2.79991	6208	5316	2339	2354	14.8387	13.7284	5.36445	6.11915
768	NM_001216	CA9	carbonic anhydrase 9	2.22998	2.84109	13.4641	0.017685	0.351541	0.12153	3.47791	2.32088	0.109766	0.0521616	2.28399	2.35776	3.40029	3.55553	618	601	1475	1534	4.07672	4.27931	9.33688	11.0022
771	NM_001218,NM_001293642,NM_206925,NR_135511	CA12	carbonic anhydrase 12	-4.2149	2.32298	-42.3826	0.0058486	0.341101	0.0692548	1.50649	3.58199	0.0649056	0.0241557	3.59907	3.56491	1.55239	1.4606	4737	4257	807	689	11.5803	11.2531	1.87615	1.84035
800	NM_004342,NM_033138,NM_033139,NM_033140,NM_033157	CALD1	caldesmon 1	-4.24926	3.82406	-27.0455	0.00217262	0.328673	0.109141	2.9203	5.00751	0.0641699	0.0882829	4.94508	5.06993	2.96567	2.87492	13092	13299	2935	2573	31.1825	34.157	6.6285	6.49129
824	NM_001146068,NM_001748	CAPN2	calpain 2	-2.35124	5.8367	-30.8466	0.00230086	0.332554	0.0565483	5.25248	6.4859	0.0473418	0.0309268	6.46403	6.50777	5.28595	5.219	31043	29485	13127	11372	92.7221	93.9856	37.6422	36.723
970	NM_001252,NM_001330332	CD70	CD70 molecule	-3.05619	4.48079	-18.6187	0.00319752	0.336497	0.122422	3.74682	5.35855	0.093037	0.0795693	5.41482	5.30229	3.68103	3.8126	4605	3999	1356	1326	43.7515	40.098	11.6542	13.3205
978	NM_001785	CDA	cytidine deaminase	-2.44355	2.757	-69.601	0.000320161	0.280764	0.0261905	2.18684	3.47582	0.0207427	0.0159901	3.46451	3.48712	2.17217	2.20151	984	921	332	323	10.5169	10.6372	3.39912	3.7482
1026	NM_000389,NM_001220777,NM_001220778,NM_001291549,NM_078467	CDKN1A	cyclin dependent kinase inhibitor 1A	-2.07532	5.7302	-110.651	0.000201694	0.280764	0.0134626	5.22768	6.28102	0.00766009	0.0110709	6.27319	6.28884	5.22226	5.2331	16981	15942	7926	7326	80.2662	80.3597	35.9648	37.0031
1073	NM_001243645,NM_021914,NM_138638,NR_028130,NR_028131	CFL2	cofilin 2	-2.8702	3.59044	-10.1841	0.0498931	0.369506	0.211235	2.90953	4.43069	0.0474151	0.205845	4.28513	4.57624	2.94306	2.87601	6088	6850	2144	1879	19.2739	23.4535	6.50868	6.49232
1081	NM_000735,NM_001252383	CGA	glycoprotein hormones, alpha polypeptide	3.435	1.94845	6.42611	0.0287303	0.354077	0.391798	3.03231	1.252	0.315564	0.232217	1.0878	1.41621	3.25545	2.80917	87	115	634	421	1.16858	1.68461	8.2894	6.16046
1268	NM_001160226,NM_001160258,NM_001160259,NM_016083,NM_033181	CNR1	cannabinoid receptor 1	2.47793	2.03448	14.1366	0.0103096	0.342349	0.130965	2.79175	1.48262	0.112036	0.0678204	1.43466	1.53057	2.87097	2.71253	995	986	3586	2953	1.76541	1.89309	6.11578	5.69148
1295	NM_001850,NM_020351	COL8A1	collagen type VIII alpha 1 chain	3.18282	4.61745	59.2414	0.00210824	0.327673	0.0398737	5.52752	3.85721	0.017175	0.0359851	3.83177	3.88266	5.53966	5.51537	4132	3916	14171	12501	13.8614	14.2279	45.634	45.5906
1356	NM_000096,NR_046371	CP	ceruloplasmin	2.64217	0.597743	22.6377	0.00900461	0.342349	0.0875679	1.622	0.220281	0.0795468	0.0366121	0.194392	0.246169	1.67825	1.56576	69	67	973	851	0.151426	0.171664	2.12724	2.06265
1382	NM_001199723,NM_001878	CRABP2	cellular retinoic acid binding protein 2	-2.25222	3.38182	-54.2961	0.000365114	0.280764	0.0305093	2.84649	4.01783	0.0226863	0.0203997	4.00341	4.03226	2.83044	2.86253	1612	1522	637	609	15.6548	15.952	5.9341	6.42935
1431	NM_004077	CS	citrate synthase	-2.66481	5.11975	-41.07	0.00513525	0.33912	0.048691	4.46132	5.87535	0.0450971	0.0183593	5.88833	5.86237	4.49321	4.42943	18106	16278	6466	5575	62.3755	60.5942	21.3762	20.8886
1545	NM_000104	CYP1B1	cytochrome P450 family 1 subfamily B member 1	2.14919	3.17167	8.2735	0.0208497	0.353604	0.188674	3.77122	2.66743	0.105388	0.156497	2.77809	2.55677	3.6967	3.84574	3096	2356	6184	6306	6.15849	5.06406	11.8069	13.6467
1605	NM_001165928,NM_001177634,NM_001177635,NM_001177636,NM_001177637,NM_001177638,NM_001177639,NM_001177640,NM_001177641,NM_001177642,NM_001177643,NM_001177644,NM_004393	DAG1	dystroglycan 1	-2.75844	4.14641	-62.4669	0.00610082	0.341101	0.0331407	3.47858	4.94243	0.00825072	0.0320972	4.96513	4.91974	3.47275	3.48442	17408	15334	5622	5251	31.8867	30.3756	9.89356	10.4607
1646	NM_001135241,NM_001321027,NM_001354,NM_205845	AKR1C2	aldo-keto reductase family 1 member C2	-3.11372	6.00431	-13.0106	0.0467682	0.367526	0.178116	5.24064	6.87928	0.177309	0.0169333	6.8673	6.89125	5.36601	5.11526	38150	35222	13145	9972	119.244	120.496	40.0026	33.9563
1755	NM_001320644,NM_004406,NM_007329,NM_017579	DMBT1	deleted in malignant brain tumors 1	2.17251	0.56925	22.4902	0.0265052	0.354077	0.0703871	1.35799	0.238622	0.00739825	0.0699972	0.288117	0.189126	1.35276	1.36322	165	91	1136	1154	0.228316	0.130135	1.51305	1.67753
1824	NM_004949,NM_024422	DSC2	desmocollin 2	2.54952	2.3724	23.9714	0.0212762	0.354077	0.0796578	3.1417	1.79148	0.0151254	0.0782086	1.73618	1.84678	3.13101	3.1524	1237	1248	4014	3792	2.42606	2.64866	7.55726	8.09532
2152	NM_001178096,NM_001993	F3	coagulation factor III, tissue factor	-2.13424	2.51091	-18.1209	0.00386809	0.336497	0.0853573	2.02291	3.11663	0.0526738	0.0671666	3.16412	3.06913	1.98566	2.06015	1937	1656	690	702	8.31638	7.67563	2.86688	3.30929
2180	NM_001286708,NM_001286710,NM_001286711,NM_001286712,NM_001995	ACSL1	acyl-CoA synthetase long-chain family member 1	-2.18919	2.15047	-12.1392	0.0174696	0.351541	0.131691	1.65831	2.7887	0.11674	0.0609445	2.74561	2.83179	1.74085	1.57576	2263	2218	884	723	6.00279	6.35472	2.26432	2.08371
2201	NM_001999	FBN2	fibrillin 2	-2.19081	4.38434	-17.8662	0.00571782	0.341101	0.0895623	3.85496	4.98642	0.0747102	0.0493942	5.02135	4.9515	3.80213	3.90779	34927	30155	13863	13696	33.3908	31.1505	12.7191	14.2423
2342	NM_002028	FNTB	farnesyltransferase, CAAX box, beta	-2.20187	2.00546	-9.07459	0.0123737	0.345495	0.177463	1.51536	2.65408	0.13213	0.118468	2.73785	2.57031	1.42193	1.60879	1642	1304	470	548	5.96953	5.1206	1.63752	2.16723
2353	NM_005252	FOS	Fos proto-oncogene, AP-1 transcription factor subunit	3.6862	2.2207	60.455	0.00568367	0.341101	0.0440284	3.35294	1.47081	0.0423578	0.0120132	1.4793	1.46231	3.32299	3.38289	389	344	1931	1861	1.84803	1.76435	8.80283	9.61679
2539	NM_000402,NM_001042351	G6PD	glucose-6-phosphate dehydrogenase	-2.41893	4.80966	-20.7833	0.00592577	0.341101	0.0867154	4.2145	5.48887	0.0438685	0.0748006	5.54176	5.43598	4.18348	4.24552	11175	9472	4103	3919	48.0078	43.9821	16.9633	18.369
3032	NM_000183,NM_001281512,NM_001281513	HADHB	hydroxyacyl-CoA dehydrogenase/3-ketoacyl-CoA thiolase/enoyl-CoA hydratase (trifunctional protein), beta subunit	-2.1202	4.58297	-8.53873	0.034468	0.36027	0.179568	4.07282	5.15701	0.162678	0.0760306	5.10325	5.21078	4.18785	3.95779	7542	7404	3803	2931	35.2942	37.4368	17.0156	14.8463
3075	NM_000186,NM_001014975	CFH	complement factor H	2.12874	6.30157	13.6902	0.0324016	0.360042	0.112599	6.87009	5.78009	0.0299242	0.108549	5.70333	5.85684	6.89125	6.84893	20432	21304	48672	41764	54.0704	60.3735	123.009	120.291
3108	NM_006120	HLA-DMA	major histocompatibility complex, class II, DM alpha	2.23699	1.91536	12.9767	0.0151926	0.351541	0.126588	2.58225	1.42069	0.111694	0.0595733	1.46282	1.37857	2.66123	2.50327	199	162	585	484	1.81308	1.59815	5.12715	4.80576
3162	NM_002133	HMOX1	heme oxygenase 1	-3.14821	4.66791	-40.3831	0.0103055	0.342349	0.0579415	3.91338	5.56791	0.0562373	0.0139494	5.55805	5.57777	3.87361	3.95314	7515	6981	2164	2112	48.4558	48.6354	13.3861	14.8096
3339	NM_001291860,NM_005529	HSPG2	heparan sulfate proteoglycan 2	-2.20222	2.72225	-4.98012	0.0386349	0.3634	0.323432	2.2117	3.35066	0.238564	0.218392	3.50508	3.19623	2.04301	2.38039	15112	10959	4403	5570	10.8032	8.46481	3.02014	4.33075
3426	NM_000204,NM_001318057,NM_001331035	CFI	complement factor I	3.31289	2.30937	26.0242	0.0130845	0.348898	0.0939082	3.32977	1.60168	0.028988	0.0893222	1.53852	1.66484	3.35026	3.30927	427	437	2020	1792	1.97449	2.18739	8.98873	9.03828
3614	NM_000883,NM_001102605,NM_001142573,NM_001142574,NM_001142575,NM_001142576,NM_001304521,NM_183243	IMPDH1	inosine monophosphate dehydrogenase 1	-2.54583	4.6993	-36.3484	0.0174854	0.351541	0.0524521	4.07333	5.42146	0.0524467	0.000753705	5.422	5.42093	4.03624	4.11041	10270	9426	3676	3558	43.9656	43.5591	15.1679	16.6013
3691	NM_000213,NM_001005619,NM_001005731,NM_001321123	ITGB4	integrin subunit beta 4	-2.77093	1.88638	-11.8004	0.0206999	0.353216	0.176216	1.28939	2.75976	0.158603	0.0767914	2.81406	2.70546	1.17724	1.40154	3581	2982	721	906	6.34172	5.69742	1.22489	1.73912
3855	NM_005556	KRT7	keratin 7	-2.15254	8.17314	-14.1944	0.0261377	0.354077	0.110196	7.63881	8.74485	0.104409	0.0352429	8.71993	8.76977	7.56498	7.71263	76743	68914	35935	34376	462.285	448.551	207.74	225.244
3897	NM_000425,NM_001143963,NM_001278116,NM_024003	L1CAM	L1 cell adhesion molecule	-2.02184	4.79235	-5.9009	0.027646	0.354077	0.243416	4.31135	5.32702	0.175614	0.168556	5.44621	5.20783	4.18717	4.43553	22101	16882	8662	9489	44.6852	37.3613	17.0049	20.9632
3914	NM_000228,NM_001017402,NM_001127641	LAMB3	laminin subunit beta 3	-2.55517	2.87887	-34.3806	0.0148785	0.351541	0.0556717	2.28063	3.63405	0.0547777	0.00993692	3.62702	3.64107	2.24189	2.31936	4799	4415	1502	1533	11.8503	11.8806	3.60027	4.11344
3995	NM_021727	FADS3	fatty acid desaturase 3	-2.22122	4.91757	-25.0211	0.0136079	0.349283	0.0650752	4.37548	5.52683	0.0202134	0.0618562	5.57057	5.48309	4.38977	4.36118	8573	7336	3595	3209	49.0157	45.3207	19.7251	19.9566
4016	NM_005576	LOXL1	lysyl oxidase like 1	-3.30028	1.89518	-13.9014	0.0449626	0.366741	0.175242	1.22042	2.943	0.0102123	0.174944	3.06671	2.8193	1.22764	1.2132	1779	1336	311	301	7.74098	6.2817	1.29899	1.42372
4026	NM_001167671,NM_001167672,NM_005578	LPP	LIM domain containing preferred translocation partner in lipoma	2.0641	1.97914	26.4537	0.0174807	0.351541	0.055893	2.56977	1.52426	0.0124819	0.0544815	1.56278	1.48573	2.5786	2.56094	3586	2975	8854	8081	2.02704	1.80881	4.78987	5.00676
4233	NM_000245,NM_001127500,NM_001324401,NM_001324402	MET	MET proto-oncogene, receptor tyrosine kinase	-2.52388	4.92802	-16.9219	0.00899494	0.342349	0.111624	4.30524	5.64088	0.0972204	0.0548452	5.6021	5.67966	4.37398	4.23649	31790	31133	12614	10100	50.1259	52.6049	19.5428	18.2379
4493	NM_175617	MT1E	metallothionein 1E	2.07185	6.85531	20.6164	0.026413	0.354077	0.0720897	7.40088	6.34996	0.0118184	0.0711144	6.40024	6.29967	7.40924	7.39252	4358	3691	9330	8309	88.2871	80.8089	181.425	183.128
4494	NM_001301272,NM_005949	MT1F	metallothionein 1F	3.26074	0.797091	17.2677	0.0354373	0.361506	0.139655	2.01977	0.314567	0.0118461	0.139152	0.412963	0.216172	2.02814	2.01139	16	7	137	127	0.337709	0.14866	2.98792	3.16249
4641	NM_001080779,NM_001080950,NM_033375	MYO1C	myosin IC	-2.32118	4.35846	-33.6293	0.0186644	0.351541	0.0510885	3.79315	5.00801	0.00233144	0.0510353	5.0441	4.97193	3.7948	3.7915	15640	13527	6082	5566	33.9245	31.6931	12.6563	13.1272
4856	NM_002514	NOV	nephroblastoma overexpressed	2.01052	3.74153	17.9383	0.00338062	0.336497	0.079434	4.27908	3.27151	0.0520255	0.0600258	3.22907	3.31396	4.24229	4.31587	2216	2188	4669	4495	8.73346	9.31861	17.6616	19.2696
4940	NM_006187	OAS3	2'-5'-oligoadenylate synthetase 3	-2.45692	2.37929	-7.19752	0.0301064	0.357046	0.254813	1.81764	3.11449	0.133667	0.21694	2.96109	3.26789	1.72313	1.91216	4611	5387	1503	1719	7.12009	8.98739	2.22606	2.88744
5122	NM_000439,NM_001177875	PCSK1	proprotein convertase subtilisin/kexin type 1	4.42581	3.65823	53.3053	0.00898557	0.342349	0.0569328	4.8853	2.73936	0.0108783	0.0558839	2.69985	2.77888	4.893	4.87761	2919	2829	14978	13326	5.79133	6.06647	28.5298	28.7675
5137	NM_001191056,NM_001191057,NM_001191058,NM_001191059,NM_001322055,NM_001322056,NM_001322057,NM_001322058,NM_001322059,NM_005020	PDE1C	phosphodiesterase 1C	2.44384	0.761461	38.531	0.0132679	0.349283	0.0473161	1.64222	0.353072	0.00831997	0.0465788	0.320136	0.386008	1.64811	1.63634	155	196	1593	1416	0.253561	0.2878	2.07135	2.21256
5226	NM_001304451,NM_001304452,NM_002631	PGD	phosphogluconate dehydrogenase	-2.61858	5.92679	-59.152	0.000374959	0.280764	0.0332032	5.27294	6.66172	0.0257498	0.0209619	6.67654	6.6469	5.25473	5.29115	23936	21747	8748	8138	104.909	102.981	36.7861	38.7941
5274	NM_001122752,NM_005025	SERPINI1	serpin family I member 1	2.91967	3.51627	20.0835	0.00367382	0.336497	0.108851	4.37311	2.82731	0.0643152	0.0878181	2.76521	2.8894	4.32763	4.41859	1033	1042	3296	3135	6.10474	6.63894	18.9067	20.6993
5337	NM_001130081,NM_002662	PLD1	phospholipase D1	2.03763	3.25036	15.7986	0.0217631	0.354077	0.0919222	3.80411	2.77722	0.0866564	0.0306652	2.75554	2.7989	3.86539	3.74284	3524	3325	8070	6784	6.06116	6.17741	13.3148	12.7101
5600	NM_002751,NR_110887	MAPK11	mitogen-activated protein kinase 11	-2.05766	1.69138	-13.5065	0.00555664	0.341101	0.109	1.24916	2.29016	0.07414	0.0799012	2.34666	2.23366	1.19674	1.30159	987	838	309	343	4.28402	3.81711	1.24856	1.57318
5754	NM_001270398,NM_002821,NM_152880,NM_152881,NM_152882,NR_072997,NR_072998	PTK7	protein tyrosine kinase 7 (inactive)	-2.7898	2.41188	-23.5272	0.0255581	0.354077	0.0889721	1.78279	3.26295	0.0885507	0.00864816	3.26907	3.25684	1.84541	1.72018	3733	3289	1086	905	8.98599	8.89755	2.51746	2.39318
5756	NM_001242397,NM_002822,NR_073472,NR_073473	TWF1	twinfilin actin binding protein 1	-2.68153	4.70274	-10.9863	0.0096654	0.342349	0.183184	4.04473	5.46779	0.143188	0.114251	5.387	5.54857	4.14598	3.94348	12776	13150	5170	4039	42.7687	47.4803	16.4787	14.7134
5795	NM_001098503,NM_002843	PTPRJ	protein tyrosine phosphatase, receptor type J	2.13328	3.94574	16.3605	0.0268561	0.354077	0.0944859	4.52994	3.43687	0.0245849	0.0912314	3.50138	3.37236	4.51256	4.54733	6790	5897	15372	13778	10.7817	9.74656	21.6741	22.7775
6097	NM_001001523,NM_005060	RORC	RAR related orphan receptor C	2.16857	1.56913	7.14475	0.0206426	0.353216	0.221045	2.22389	1.10714	0.141891	0.169493	1.22699	0.987295	2.32422	2.12356	418	270	1207	960	1.3953	0.973958	3.8698	3.48662
6455	NM_001199943,NM_001199944,NM_003025	SH3GL1	SH3 domain containing GRB2 like 1, endophilin A2	-2.78211	3.93809	-46.8641	0.000650267	0.286478	0.0445465	3.26857	4.74475	0.0351122	0.027414	4.72536	4.76413	3.2934	3.24374	6330	5904	2126	1948	26.3106	26.9008	8.54508	8.65603
6513	NM_006516	SLC2A1	solute carrier family 2 member 1	-3.14652	4.70245	-25.6472	0.00182323	0.327673	0.09119	3.94772	5.60148	0.0703801	0.057985	5.64248	5.56048	3.89795	3.99749	18474	15857	5072	5029	51.6076	47.8631	13.5963	15.2813
6584	NM_001308122,NM_003060	SLC22A5	solute carrier family 22 member 5	-2.18227	3.2862	-39.326	0.00466331	0.336497	0.0404863	2.77115	3.89698	0.0370899	0.0162319	3.8855	3.90846	2.79738	2.74492	4620	4306	1935	1718	14.4021	14.5137	5.7759	5.83204
6833	NM_000352,NM_001287174,NM_001351295,NM_001351296,NM_001351297,NR_147094	ABCC8	ATP binding cassette subfamily C member 8	2.72488	0.907862	21.6926	0.0216911	0.354077	0.094282	1.88374	0.437542	0.0918768	0.0211602	0.452504	0.422579	1.81877	1.9487	186	148	1241	1370	0.374402	0.317302	2.46519	2.99674
6947	NM_001062	TCN1	transcobalamin 1	2.41907	0.99163	13.1573	0.0311702	0.358315	0.136985	1.81595	0.541497	0.130916	0.0403209	0.570008	0.512985	1.90852	1.72338	76	58	424	338	0.494791	0.405699	2.65755	2.40215
7103	NM_004616	TSPAN8	tetraspanin 8	2.05007	2.73809	23.5438	0.0268975	0.354077	0.0622102	3.30447	2.26879	0.0621857	0.00174595	2.27003	2.26756	3.34844	3.26049	446	403	1031	886	4.03958	3.95	8.97634	8.73547
7134	NM_003280	TNNC1	troponin C1, slow skeletal and cardiac type	-2.02979	3.20822	-30.1139	0.00126563	0.327127	0.0479639	2.73794	3.75928	0.0310668	0.036543	3.73344	3.78512	2.71598	2.75991	873	834	381	368	12.8575	13.261	5.38214	5.89636
7336	NM_003350	UBE2V2	ubiquitin conjugating enzyme E2 V2	-2.16222	3.96988	-7.80029	0.0241057	0.354077	0.201702	3.45241	4.56492	0.11041	0.168799	4.44556	4.68428	3.53048	3.37434	3209	3499	1601	1305	21.5819	25.4329	10.3326	9.54803
7525	NM_005433	YES1	YES proto-oncogene 1, Src family tyrosine kinase	-2.1943	3.24212	-12.7928	0.00608451	0.341101	0.125334	2.72443	3.85819	0.0870237	0.0901968	3.79441	3.92197	2.78596	2.66289	6151	6193	2728	2297	13.4589	14.643	5.72738	5.46781
7857	NM_003469	SCG2	secretogranin II	3.88817	2.55263	29.5229	0.0204648	0.353216	0.093845	3.71367	1.75457	0.0934652	0.0084352	1.76054	1.74861	3.77976	3.64758	623	553	3275	2729	2.47959	2.38145	12.5268	11.8326
8073	NM_001195100,NM_001195101,NM_080391	PTP4A2	protein tyrosine phosphatase type IVA, member 2	-2.10436	5.6515	-13.5494	0.00774202	0.342349	0.112034	5.14024	6.21362	0.0908475	0.0655616	6.16726	6.25998	5.20448	5.076	26247	26477	13622	10730	74.1218	77.7501	35.4234	32.8699
8125	NM_006305	ANP32A	acidic nuclear phosphoprotein 32 family member A	-2.62227	4.75865	-41.2735	0.00435635	0.336497	0.0476556	4.11378	5.5046	0.0191198	0.0436519	5.47373	5.53546	4.1273	4.10026	10933	10490	4071	3632	45.4533	47.1228	16.2429	16.4232
8208	NM_005441	CHAF1B	chromatin assembly factor 1 subunit B	-2.11667	3.09734	-21.1406	0.0291868	0.355747	0.0723673	2.60332	3.68511	0.0721747	0.00527538	3.68138	3.68884	2.65435	2.55228	2750	2547	1180	1017	12.3682	12.3776	5.09054	4.97401
8404	NM_001128310,NM_001291976,NM_001291977,NM_004684	SPARCL1	SPARC like 1	2.21674	1.31109	8.35421	0.021148	0.354077	0.19441	2.00555	0.857107	0.162235	0.107122	0.78136	0.932854	2.12027	1.89083	210	238	966	741	0.742874	0.90156	3.25868	2.83422
8573	NM_001126054,NM_001126055,NM_003688	CASK	calcium/calmodulin dependent serine protein kinase	-2.05073	1.78808	-45.894	0.00564027	0.341101	0.0319283	1.34355	2.37969	0.0300535	0.0107799	2.38731	2.37207	1.36481	1.3223	3587	3211	1283	1184	4.46871	4.32229	1.53381	1.60484
8644	NM_001253908,NM_001253909,NM_003739	AKR1C3	aldo-keto reductase family 1 member C3	-2.03274	8.13444	-12.3639	0.0178999	0.351541	0.117062	7.63881	8.66223	0.104409	0.0529362	8.6248	8.69966	7.71263	7.56498	51021	48086	27852	22424	427.868	435.834	224.128	204.526
8722	NM_003793	CTSF	cathepsin F	2.14217	3.11553	10.0612	0.0107697	0.342349	0.154487	3.71316	2.61409	0.118465	0.0991582	2.68421	2.54398	3.6294	3.79693	1124	909	2283	2382	5.72126	4.99742	11.1534	13.1851
8744	NM_003811	TNFSF9	TNF superfamily member 9	-2.02449	4.07666	-28.514	0.0170884	0.351541	0.050468	3.5995	4.61706	0.0102156	0.0494232	4.58211	4.65201	3.60673	3.59228	3877	3731	1855	1682	23.8705	24.8231	10.9566	11.2631
8804	NM_003851	CREG1	cellular repressor of E1A stimulated genes 1	-3.84972	4.00209	-15.1056	0.0044307	0.336497	0.182071	3.14615	5.09091	0.124481	0.13287	4.99695	5.18486	3.23417	3.05813	6463	6728	1684	1358	32.7173	36.8052	8.18049	7.47792
9061	NM_005443	PAPSS1	3'-phosphoadenosine 5'-phosphosulfate synthase 1	-2.03275	4.39619	-18.8414	0.0166205	0.351541	0.0768174	3.91416	4.93759	0.0720883	0.0265365	4.91883	4.95636	3.96513	3.86319	7555	7167	3701	3149	30.4682	31.2338	14.325	13.8128
9143	NM_004209	SYNGR3	synaptogyrin 3	-2.36435	0.650658	-19.9633	0.0295636	0.356658	0.0879448	0.278529	1.51997	0.0101158	0.087361	1.58175	1.4582	0.285682	0.271376	414	326	43	40	2.06525	1.75639	0.204481	0.217284
9469	NM_004273	CHST3	carbohydrate sulfotransferase 3	-2.02653	3.33487	-44.3268	0.0108682	0.342349	0.0325107	2.86407	3.88307	0.00630189	0.0318941	3.90563	3.86052	2.85961	2.86852	9923	8807	4295	4040	14.5895	13.9913	6.06012	6.46137
9518	NM_004864	GDF15	growth differentiation factor 15	-2.14107	3.86457	-10.0715	0.0397836	0.3634	0.154225	3.35423	4.45256	0.0492097	0.146164	4.55591	4.34921	3.31943	3.38903	3199	2532	1249	1213	23.4379	20.0473	8.7791	9.66189
9627	NM_001242935,NM_001308100,NM_001308105,NM_001308106,NM_001308107,NM_001308108,NM_001308109,NM_005460,NR_131761,NR_131762	SNCAIP	synuclein alpha interacting protein	3.41141	2.35833	33.4391	0.00644317	0.342349	0.0748728	3.40416	1.63379	0.0691154	0.0287924	1.61344	1.65415	3.45304	3.35529	765	719	3588	3044	2.14303	2.17064	9.72113	9.40389
9945	NM_005110	GFPT2	glutamine-fructose-6-phosphate transaminase 2	-2.05461	4.30578	-17.4523	0.025522	0.354077	0.0841823	3.81756	4.85643	0.021262	0.081453	4.91402	4.79883	3.8326	3.80253	9163	7691	4088	3673	30.3708	27.5436	13.0017	13.241
10058	NM_001349828,NM_005689	ABCB6	ATP binding cassette subfamily B member 6 (Langereis blood group)	-2.01006	4.76847	-18.1753	0.00616963	0.342087	0.0783728	4.29137	5.29861	0.0662485	0.0418739	5.32822	5.269	4.24453	4.33822	12069	10676	5468	5347	40.7249	38.8867	17.689	19.614
10083	NM_001297764,NM_005709,NM_153676,NR_123738	USH1C	USH1 protein network component harmonin	2.37777	3.09588	12.8268	0.0148231	0.351541	0.137775	3.7831	2.5335	0.120951	0.0659758	2.48684	2.58015	3.86863	3.69758	1060	1052	3038	2480	4.84241	5.18581	13.3445	12.3086
10149	NM_001079858,NM_001079859,NM_001079860,NM_001184833,NM_001184834,NM_001184835,NM_001184836,NM_001184837,NM_005756	ADGRG2	adhesion G protein-coupled receptor G2	-2.11735	1.43429	-14.6937	0.0393241	0.3634	0.104164	0.991848	2.07411	0.0142962	0.103178	2.00115	2.14707	1.00196	0.981739	1494	1520	472	449	3.18565	3.49837	0.973271	1.03545
10232	NM_001177355,NM_005823,NM_013404	MSLN	mesothelin	-2.05928	3.72164	-25.7501	0.0187483	0.351541	0.0572353	3.23687	4.27901	0.0119669	0.0559703	4.31859	4.23943	3.24533	3.2284	4094	3558	1797	1631	19.6472	18.3699	8.24148	8.54007
10272	NM_005860	FSTL3	follistatin like 3	-2.73189	5.36194	-27.6601	0.00176187	0.327673	0.0741307	4.68578	6.13568	0.045595	0.0584505	6.17701	6.09435	4.65354	4.71802	18387	15828	6131	5794	75.0725	69.8277	24.0225	25.7332
10457	NM_001005340,NM_002510	GPNMB	glycoprotein nmb	-2.36327	2.58664	-11.7361	0.00747838	0.342349	0.149516	2.0396	3.28039	0.0999723	0.111178	3.20177	3.359	1.96891	2.1103	2293	2369	786	846	8.58917	9.60007	2.82923	3.44899
10468	NM_006350,NM_013409	FST	follistatin	3.59448	1.23565	188.929	7.57798e-05	0.280764	0.0138165	2.46515	0.619365	0.0113398	0.00789336	0.613784	0.624947	2.47317	2.45713	104	87	831	786	0.542002	0.513823	4.39714	4.63377
10555	NM_001012727,NM_006412	AGPAT2	1-acylglycerol-3-phosphate O-acyltransferase 2	-2.07263	2.93117	-18.4814	0.033113	0.360042	0.080459	2.45221	3.50367	0.0801758	0.00674471	3.4989	3.50844	2.39552	2.5089	1612	1492	647	667	10.7553	10.7834	4.11684	4.82564
10656	NM_006558	KHDRBS3	KH RNA binding domain containing, signal transduction associated 3	2.03784	2.84932	35.6019	0.00904608	0.342349	0.0407972	3.40874	2.3817	0.0388306	0.0125139	2.39055	2.37285	3.4362	3.38129	861	769	1917	1697	4.48245	4.32334	9.58146	9.6112
10969	NM_001159936,NM_006824	EBNA1BP2	EBNA1 binding protein 2	-2.62189	5.73179	-12.2139	0.00698153	0.342349	0.161014	5.0785	6.46911	0.12035	0.106965	6.54474	6.39347	5.1636	4.9934	13241	10857	4894	3883	97.769	86.5303	34.4902	31.0289
11064	NM_001330762,NM_007018	CNTRL	centriolin	2.10577	3.18477	10.5766	0.0360661	0.363271	0.143653	3.76693	2.69258	0.135541	0.0475893	2.72623	2.65893	3.86277	3.67109	3593	3178	8127	7033	5.90645	5.52383	13.2996	12.0734
11145	NM_001128203,NM_007069	PLA2G16	phospholipase A2 group XVI	-2.51215	2.07702	-31.9556	0.00249254	0.336497	0.0588121	1.51625	2.84517	0.0499292	0.0310796	2.8232	2.86715	1.48095	1.55156	830	789	241	240	6.38523	6.55463	1.74346	2.03153
23105	NM_015082	FSTL4	follistatin like 4	2.74305	1.48174	60.7412	0.00800173	0.342349	0.0338944	2.37877	0.922983	0.00620828	0.033321	0.946544	0.899421	2.37438	2.38316	504	417	2212	2097	0.959465	0.857075	4.04224	4.34453
23184	NM_015154,NR_126327,NR_126328	MESDC2	mesoderm development candidate 2	2.58104	3.80546	27.3072	0.00134299	0.327127	0.070845	4.55042	3.18246	0.0507294	0.0494525	3.1475	3.21743	4.51455	4.58629	3271	3256	9335	8811	8.22273	8.59569	21.71	23.3774
23313	NM_001009880,NM_015264	KIAA0930	KIAA0930	-2.40096	3.68707	-23.3919	0.0236575	0.354077	0.0763948	3.109	4.37262	0.0116235	0.0755054	4.42601	4.31923	3.11722	3.10079	12955	11073	4750	4335	21.257	19.6141	7.47232	7.72656
23462	NM_001040708,NM_001282851,NM_012258	HEY1	hes related family bHLH transcription factor with YRPW motif 1	2.2158	1.99318	19.1145	0.00861305	0.342349	0.0849236	2.64808	1.50025	0.0396709	0.0750882	1.55335	1.44716	2.62003	2.67613	451	360	1153	1129	2.00788	1.73429	4.94583	5.50629
23612	NM_012396,NR_073080	PHLDA3	pleckstrin homology like domain family A member 3	-3.06126	2.91049	-21.3439	0.0032024	0.336497	0.106949	2.21325	3.82737	0.0636683	0.0859333	3.88814	3.76661	2.25827	2.16823	3789	3186	1014	888	14.4294	13.0631	3.66249	3.63896
23657	NM_014331	SLC7A11	solute carrier family 7 member 11	-3.32214	3.75827	-59.4644	0.00055928	0.286478	0.041194	2.99071	4.72282	0.0335984	0.0238347	4.70597	4.73967	3.01447	2.96695	24377	23011	6765	6045	25.9044	26.4215	6.89888	6.98679
25840	NM_014033	METTL7A	methyltransferase like 7A	2.12455	3.92502	18.7971	0.00363246	0.336497	0.0817932	4.50606	3.4189	0.0644427	0.0503713	3.45452	3.38328	4.46049	4.55163	3446	3003	7216	6947	10.421	9.81186	20.9416	22.8518
25966	NM_015500,NM_199050	C2CD2	C2 calcium dependent domain containing 2	-2.28449	1.43162	-17.99	0.00432922	0.336497	0.0936946	0.954762	2.14663	0.0751203	0.0559965	2.18623	2.10704	1.00788	0.901644	2316	1945	634	524	3.73958	3.39367	0.981221	0.918336
26585	NM_001191322,NM_001191323,NM_013372	GREM1	gremlin 1, DAN family BMP antagonist	2.11762	2.27038	44.5476	0.00469076	0.336497	0.0343634	2.87522	1.79278	0.0318637	0.0128665	1.80188	1.78368	2.89775	2.85269	1044	926	2624	2369	2.59334	2.4789	6.27715	6.38415
27090	NM_175039,NM_175040	ST6GALNAC4	ST6 N-acetylgalactosaminide alpha-2,6-sialyltransferase 4	-2.78331	4.6567	-30.2999	0.00174729	0.327673	0.0689282	3.97648	5.45328	0.0556763	0.0406355	5.48202	5.42455	4.01585	3.93711	7559	6636	2551	2205	45.9646	43.6247	14.908	14.6234
27254	NM_014460	CSDC2	cold shock domain containing C2	-2.03435	1.72874	-15.6321	0.0355246	0.361815	0.0926911	1.29076	2.31533	0.0149281	0.0914811	2.38002	2.25065	1.30132	1.28021	1094	888	367	348	4.43144	3.88517	1.42517	1.53386
28962	NM_014028	OSTM1	osteopetrosis associated transmembrane protein 1	-2.26388	2.01429	-21.3188	0.0117972	0.343211	0.0781972	1.50935	2.68815	0.0300125	0.0722084	2.63709	2.7392	1.53057	1.48813	2396	2364	828	764	5.49858	5.86032	1.82373	1.90585
28971	NM_001316957,NM_001316958,NM_001316960,NM_001316961,NM_001316962,NM_024684,NR_133637	AAMDC	adipogenesis associated Mth938 domain containing	2.19099	3.7341	18.3896	0.0251396	0.354077	0.0870216	4.34251	3.21093	0.02065	0.084536	3.15116	3.27071	4.35711	4.32791	468	472	1127	1006	8.24613	9.01245	19.3116	19.4365
29015	NM_001278201,NM_001278206,NM_014096,NM_017611,NM_199329	SLC43A3	solute carrier family 43 member 3	-3.00547	5.32502	-17.0254	0.0240668	0.354077	0.131873	4.59006	6.17765	0.126575	0.0370033	6.15149	6.20382	4.67956	4.50056	19077	18139	6664	5285	73.367	74.9931	24.4745	22.0051
30846	NM_014601	EHD2	EH domain containing 2	-2.66695	2.2921	-8.76554	0.040082	0.3634	0.228324	1.69124	3.10644	0.0847628	0.212008	3.25635	2.95652	1.63131	1.75118	3117	2265	740	794	8.9161	7.00027	2.02896	2.47067
51050	NM_001324403,NM_015886	PI15	peptidase inhibitor 15	2.16993	0.755735	23.4503	0.00998731	0.342349	0.0674018	1.49873	0.38108	0.0620327	0.0263619	0.362439	0.399721	1.54259	1.45487	193	183	1275	1109	0.293127	0.297525	1.85586	1.82916
51060	NM_015913,NR_046405,NR_046406	TXNDC12	thioredoxin domain containing 12	2.02547	5.10575	22.7524	0.00642618	0.342349	0.0632914	5.6402	4.62195	0.0558098	0.0298508	4.60084	4.64305	5.67966	5.60074	5662	5342	12188	10289	24.2223	24.6392	49.956	47.8734
51330	NM_016639	TNFRSF12A	TNF receptor superfamily member 12A	-4.24749	4.86736	-28.2816	0.00142998	0.327127	0.10434	3.93461	6.02122	0.0794936	0.0675845	6.06901	5.97343	3.99082	3.8784	7008	6073	1537	1293	69.6149	65.1844	14.6468	13.9628
51439	NM_016255	FAM8A1	family with sequence similarity 8 member A1	-2.42645	2.03199	-10.6691	0.0086717	0.342349	0.169514	1.49079	2.76964	0.120157	0.119572	2.68509	2.85419	1.57576	1.40583	2649	2776	926	744	5.72257	6.47921	1.91841	1.74845
53339	NM_001011885,NM_025238	BTBD1	BTB domain containing 1	-2.14154	4.83601	-10.3116	0.0212605	0.354077	0.150678	4.31778	5.41643	0.132738	0.0713055	5.36601	5.46685	4.41164	4.22392	13460	13288	6731	5303	41.9652	44.825	20.1718	18.0971
53834	NM_001004356,NM_001004358,NM_021923	FGFRL1	fibroblast growth factor receptor-like 1	-2.22494	2.43707	-52.0318	0.00641078	0.342349	0.0313591	1.92753	3.0813	0.00891505	0.0300652	3.10256	3.06004	1.93384	1.92123	2487	2184	855	834	7.95979	7.60554	2.72361	2.91063
54058	NM_001286462,NM_001286463,NM_001286476,NM_001286477,NM_058180	C21orf58	chromosome 21 open reading frame 58	2.09146	2.86542	7.74017	0.016317	0.351541	0.194497	3.44668	2.38218	0.139327	0.135709	2.47814	2.28622	3.34817	3.5452	1141	937	2414	2600	4.80753	4.01771	8.97615	10.9536
54751	NM_001024215,NM_001024216,NM_001350151,NM_017556	FBLIM1	filamin binding LIM protein 1	-2.57265	1.59425	-9.81784	0.0160761	0.351541	0.196371	1.05223	2.41548	0.163907	0.108148	2.33901	2.49196	1.16813	0.936329	1086	1200	330	213	4.25866	4.77342	1.21294	0.967683
54997	NM_001168325,NM_017899,NR_031766	TESC	tescalcin	2.93574	4.71919	63.1091	0.00168447	0.327673	0.0348174	5.55957	4.00585	0.0155509	0.0311516	3.98382	4.02788	5.57057	5.54857	1529	1454	4831	4245	15.4225	15.8981	46.7626	46.5856
55240	NM_001008410,NM_018234,NM_138637,NM_182915	STEAP3	STEAP3 metalloreductase	-2.12182	3.28862	-15.3152	0.0304376	0.357046	0.100217	2.79044	3.87574	0.0242733	0.0972328	3.94449	3.80699	2.77328	2.8076	5811	4837	2298	2194	15.0331	13.4757	5.65365	6.15169
55243	NM_001286349,NM_018240	KIRREL	kin of IRRE like (Drosophila)	-2.46768	3.48236	-77.4214	0.00147215	0.327127	0.023804	2.89122	4.19438	0.0215143	0.0101865	4.20158	4.18717	2.87601	2.90643	13854	12570	4871	4677	18.1769	17.8186	6.13695	6.66967
55332	NM_018370	DRAM1	DNA damage regulated autophagy modulator 1	-2.38669	3.58731	-13.2307	0.0150863	0.351541	0.134146	3.01427	4.26928	0.118672	0.0625467	4.22505	4.31351	3.09818	2.93036	6385	6254	2656	2150	18.476	19.5528	7.37379	6.76731
55653	NM_001010974,NM_017843,NM_198799	BCAS4	breast carcinoma amplified sequence 4	-3.67432	1.8059	-60.1291	0.00870539	0.342349	0.0441575	1.09657	2.97405	0.0436118	0.00692093	2.96916	2.97895	1.12741	1.06574	901	827	150	132	7.1805	7.14893	1.15044	1.15706
56270	NM_019613	WDR45B	WD repeat domain 45B	-2.20975	4.49296	-43.593	0.0010975	0.327127	0.037109	3.95728	5.10116	0.0209442	0.0306337	5.12282	5.0795	3.97209	3.94247	9056	8022	3792	3408	35.8879	34.35	14.4201	14.6899
56655	NM_019896	POLE4	DNA polymerase epsilon 4, accessory subunit	-2.17494	4.54186	-11.1865	0.0395932	0.3634	0.141715	4.01583	5.1368	0.136152	0.0393147	5.1646	5.109	4.1121	3.91955	2523	2214	1147	905	36.8913	34.9838	16.0873	14.3976
56898	NM_020139	BDH2	3-hydroxybutyrate dehydrogenase 2	2.01872	3.03083	8.5605	0.0169596	0.351541	0.167423	3.57962	2.56618	0.134414	0.099816	2.4956	2.63676	3.67467	3.48458	1389	1429	3443	2739	4.87513	5.41901	11.5994	10.4609
57493	NM_020733	HEG1	heart development protein with EGF like domains 1	-2.27761	3.00258	-9.23197	0.0354286	0.361506	0.181912	2.46696	3.65448	0.0704349	0.167722	3.77308	3.53588	2.51677	2.41716	11839	9088	4239	3679	13.2566	10.9954	4.55448	4.48048
58189	NM_001282466,NM_001282467,NM_021197	WFDC1	WAP four-disulfide core domain 1	2.11965	5.24418	14.1671	0.026146	0.354077	0.108192	5.81402	4.73019	0.0346638	0.102488	4.65772	4.80266	5.78951	5.83853	3607	3675	8087	7546	25.0965	27.6248	54.0201	57.1346
64761	NM_022750,NR_130117	PARP12	poly(ADP-ribose) polymerase family member 12	-2.05212	2.54303	-10.5739	0.0481635	0.368762	0.13871	2.0768	3.11392	0.0307346	0.135262	3.01827	3.20956	2.05507	2.09854	2760	2908	1177	1154	7.46378	8.53903	3.06219	3.40464
64787	NM_022772	EPS8L2	EPS8 like 2	-2.52565	1.91427	-33.3881	0.00139947	0.327127	0.0566163	1.35925	2.6959	0.0454631	0.0337417	2.71976	2.67204	1.3271	1.3914	1799	1580	470	486	5.8708	5.56972	1.47026	1.72216
64855	NM_001035534,NM_022833	FAM129B	family with sequence similarity 129 member B	-2.21244	6.41395	-16.0322	0.0041588	0.336497	0.101057	5.86666	7.01229	0.0665954	0.0760109	7.06604	6.95855	5.81957	5.91375	54253	45626	22231	21365	139.588	126.928	54.8756	59.7785
79071	NM_001130721,NM_024090	ELOVL6	ELOVL fatty acid elongase 6	-2.96925	2.26538	-26.4842	0.0223791	0.354077	0.0838409	1.6125	3.1826	0.0833612	0.00895644	3.18893	3.17627	1.67144	1.55355	2657	2414	691	585	8.49246	8.34558	2.11854	2.03436
79155	NM_001161527,NM_001292016,NM_024309	TNIP2	TNFAIP3 interacting protein 2	-2.37978	2.95061	-15.4036	0.00437417	0.336497	0.11484	2.39075	3.64158	0.0769312	0.0852626	3.70187	3.58129	2.44515	2.33635	2386	2010	854	726	12.5785	11.3772	4.30169	4.17146
79716	NM_001204872,NM_001204873,NM_024663	NPEPL1	aminopeptidase-like 1	-2.27047	2.59127	-17.1691	0.00372071	0.336497	0.0974428	2.06642	3.24942	0.0635092	0.0739032	3.30167	3.19716	2.02152	2.11133	1967	1672	661	677	9.22542	8.47231	2.97227	3.45073
79816	NM_001143986,NM_024760,NR_138612	TLE6	transducin like enhancer of split 6	2.47097	1.79466	11.8137	0.0075228	0.342349	0.15623	2.56215	1.25707	0.103139	0.117346	1.1741	1.34005	2.48922	2.63508	139	127	380	368	1.31052	1.52086	4.45277	5.35687
80036	NM_001007470,NM_001007471,NM_020952,NM_024971,NM_206944,NM_206945,NM_206946,NM_206947,NM_206948	TRPM3	transient receptor potential cation channel subfamily M member 3	2.10798	1.89881	11.9901	0.00807894	0.342349	0.126896	2.51147	1.43561	0.079638	0.0987952	1.50547	1.36575	2.45516	2.56778	327	264	947	866	1.9039	1.57184	4.3269	5.03401
81493	NM_001161708,NM_030786	SYNC	syncoilin, intermediate filament protein	-2.72132	1.89179	-35.4988	0.0178436	0.351541	0.057539	1.30278	2.74709	0.0575187	0.00152818	2.74601	2.74817	1.34346	1.26211	2018	1837	528	467	6.00345	5.91108	1.49755	1.51152
81892	NM_001267863,NM_001267864,NM_031210,NR_052025	SLIRP	SRA stem-loop interacting RNA binding protein	-2.21717	6.94005	-34.4045	0.0146116	0.351541	0.0472187	6.38942	7.53814	0.00874845	0.0464012	7.50533	7.57095	6.3956	6.38323	7569	7086	3557	3145	189.891	192.167	85.5941	85.726
83463	NM_001142935,NM_031300	MXD3	MAX dimerization protein 3	2.47131	4.18083	13.5016	0.0446845	0.366741	0.13672	4.8841	3.57883	0.0141246	0.135989	3.67499	3.48267	4.89409	4.87412	1773	1415	4301	3805	12.3146	10.598	28.5646	28.7083
83943	NM_001244606,NM_001350959,NM_001350960,NM_001350961,NM_001350962,NM_001350963,NM_001350964,NM_032549	IMMP2L	inner mitochondrial membrane peptidase subunit 2	2.11898	4.48424	8.31252	0.0271202	0.354077	0.184315	5.05852	3.97515	0.0909322	0.160322	4.08851	3.86178	4.99422	5.12282	2144	1732	4172	4018	16.6938	14.0164	30.7444	34.1858
90271	NR_026762	OLMALINC	oligodendrocyte maturation-associated long intergenic non-coding RNA	-3.16308	2.23095	-6.09948	0.046235	0.367258	0.385192	1.54992	3.21124	0.338487	0.183846	3.08124	3.34124	1.78926	1.31057	756	848	239	142	7.83655	9.50085	2.37899	1.59179
91107	NM_033452	TRIM47	tripartite motif containing 47	-2.22615	3.97955	-14.9584	0.018071	0.351541	0.109155	3.44393	4.59848	0.0429818	0.100336	4.66943	4.52753	3.47432	3.41353	5582	4637	2279	2005	25.2867	22.6955	9.90514	9.87972
91369	NM_052855	ANKRD40	ankyrin repeat domain 40	-2.41651	3.34523	-28.4691	0.0219	0.354077	0.0632329	2.76878	4.0417	0.0631306	0.00359482	4.04425	4.03916	2.81342	2.72414	6584	6029	2482	2151	16.1915	16.0183	5.85552	5.75137
92196	NM_001017920	DAPL1	death associated protein like 1	4.41045	1.69715	84.6337	0.000143757	0.280764	0.0357745	3.077	0.936077	0.0260752	0.0244928	0.918758	0.953396	3.09544	3.05856	49	46	407	365	0.918829	0.924944	7.35947	7.47795
93611	NM_001014765,NM_001304790,NM_001304791,NM_001330355,NM_033182,NM_183412,NM_183413,NR_130909	FBXO44	F-box protein 44	-2.11384	0.969365	-24.8079	0.00751128	0.342349	0.0615598	0.569659	1.64953	0.0556706	0.0262754	1.66811	1.63095	0.609024	0.530294	661	558	150	124	2.26704	2.11455	0.508193	0.472002
93663	NM_033515	ARHGAP18	Rho GTPase activating protein 18	2.10141	4.4867	15.395	0.0375003	0.3634	0.0984169	5.05425	3.98289	0.0134541	0.097493	3.91395	4.05183	5.06376	5.04473	5006	5105	11446	10064	14.6672	16.1617	32.1844	32.0738
113146	NM_001350929,NM_138420	AHNAK2	AHNAK nucleoprotein 2	-2.39727	3.93638	-14.6876	0.0269377	0.354077	0.121455	3.35589	4.61729	0.0363293	0.115894	4.69923	4.53534	3.3302	3.38158	46043	37683	16453	15731	25.7873	22.8224	8.85253	9.6121
116138	NM_057161,NR_040101	KLHDC3	kelch domain containing 3	2.01864	5.77438	18.9017	0.0272807	0.354077	0.0758209	6.30326	5.28988	0.0146145	0.0743991	5.34248	5.23727	6.31359	6.29292	8140	6972	16602	14556	41.3571	38.2535	80.9354	80.4282
116349	NR_126522	EXOC3-AS1	EXOC3 antisense RNA 1	2.25471	2.88871	18.8756	0.013353	0.349283	0.0878802	3.53411	2.36117	0.0344039	0.0808659	2.41835	2.30399	3.50979	3.55844	594	489	1373	1311	4.59142	4.08264	10.189	11.0284
124222	NM_001284511,NM_001284512,NM_001284513,NM_001324118,NM_152341	PAQR4	progestin and adipoQ receptor family member 4	-3.31266	3.16035	-21.3177	0.0146139	0.351541	0.114635	2.41233	4.14032	0.10783	0.0389075	4.16783	4.1128	2.48857	2.33608	4791	4238	1250	1006	17.6913	16.8808	4.45118	4.17043
148327	NM_001255978,NM_001255979,NM_001255980,NM_001255981,NM_130898,NR_045658	CREB3L4	cAMP responsive element binding protein 3 like 4	2.0556	3.11919	80.8315	0.000346369	0.280764	0.018188	3.68198	2.64242	0.0149336	0.0103823	2.63508	2.64976	3.67143	3.69254	943	885	2092	1957	5.48884	5.47678	11.548	12.2589
158763	NM_001282607,NM_001330651,NM_144967	ARHGAP36	Rho GTPase activating protein 36	2.71901	0.730297	49.57	0.0109016	0.342349	0.0411706	1.74816	0.305082	0.00606239	0.0407218	0.333877	0.276288	1.75245	1.74388	78	55	668	627	0.265396	0.197529	2.29647	2.44559
167227	NM_001242377,NM_152624,NR_038352	DCP2	decapping mRNA 2	2.66326	2.1001	36.4734	0.00215732	0.32855	0.0547949	2.92238	1.50919	0.0284315	0.0468415	1.54231	1.47606	2.90228	2.94248	1973	1645	6526	6261	1.98518	1.79194	6.3013	6.85549
201294	NM_199242	UNC13D	unc-13 homolog D	-2.11845	3.4561	-9.59912	0.0109526	0.342349	0.159557	2.95676	4.03977	0.107718	0.117708	4.123	3.95654	2.8806	3.03293	7344	5945	2751	2892	17.1464	14.9985	6.16353	7.34358
339123	NM_001005920,NM_001323918,NM_001323919,NM_001323920,NM_001323922,NR_136650,NR_136651,NR_136652	JMJD8	jumonji domain containing 8	-2.67328	4.02691	-51.964	0.00657691	0.342349	0.0386079	3.37959	4.7982	0.0107802	0.0370723	4.82442	4.77199	3.37197	3.38722	5589	4971	1894	1760	28.1348	27.0858	9.12349	9.64583
353345	NM_001329993,NM_001329994,NM_181791	GPR141	G protein-coupled receptor 141	2.07806	1.66183	15.9277	0.0205266	0.353216	0.0936946	2.2712	1.21596	0.0323897	0.0879181	1.15379	1.27812	2.2941	2.24829	475	488	1464	1330	1.27394	1.41337	3.76951	3.8823
375791	NM_199001	CYSRT1	cysteine rich tail 1	-2.3154	2.71922	-11.6263	0.011737	0.342985	0.147337	2.18022	3.39148	0.122483	0.0818902	3.33358	3.44939	2.26683	2.09361	1199	1214	487	395	9.47648	10.3616	3.68947	3.39173
387893	NM_001324504,NM_001324505,NM_001324506,NM_020382,NR_136910	KMT5A	lysine methyltransferase 5A	-2.01698	4.00404	-23.1765	0.00193531	0.327673	0.0617635	3.52979	4.54199	0.0456311	0.0416237	4.51256	4.57143	3.56206	3.49753	6131	5828	2974	2622	22.7156	23.3636	10.5764	10.5721
400569	NM_001001683,NM_001305000	MED11	mediator complex subunit 11	2.27128	4.25428	21.7255	0.0195294	0.351541	0.0770402	4.88699	3.70348	0.0199213	0.07442	3.75611	3.65086	4.90108	4.87291	1111	948	2524	2245	13.0927	12.0028	28.73	28.6904
439921	NM_001008528,NM_001008529,NM_198530,NR_130926,NR_130927,NR_130928	MXRA7	matrix remodeling associated 7	-3.10436	3.37039	-13.7258	0.0462996	0.367258	0.168387	2.65088	4.28518	0	0.168387	4.16611	4.40425	2.65088	2.65088	3663	3825	1253	1160	17.6601	20.8905	5.07944	5.41353
493861	NM_001008394	EID3	EP300 interacting inhibitor of differentiation 3	-2.04441	1.98756	-10.849	0.0389073	0.3634	0.134484	1.53756	2.56925	0.0398722	0.128437	2.66007	2.47843	1.56576	1.50937	807	630	285	260	5.61161	4.73102	1.89799	1.961
645553	NR_135234	IGFL2-AS1	IGFL2 antisense RNA 1	-2.88238	3.21723	-28.7613	0.021788	0.354077	0.0750965	2.54299	4.07024	0.0750054	0.00369697	4.07286	4.06763	2.48995	2.59602	2647	2419	745	761	16.5057	16.2985	4.45374	5.15813
645638	NR_030732	WFDC21P	WAP four-disulfide core domain 21, pseudogene	-2.42933	3.94453	-24.7529	0.0018529	0.327673	0.0731625	3.35587	4.63643	0.0557374	0.0473929	4.66994	4.60292	3.31646	3.39529	1532	1338	553	542	25.2869	23.8669	8.74676	9.72142
728113	NM_001098845,NM_001278923,NM_001278924	ANXA8L1	annexin A8 like 1	-2.32796	2.69959	-54.8199	0.00460791	0.336497	0.0314487	2.15802	3.37708	0.0105099	0.0296406	3.39804	3.35612	2.16545	2.15059	2031	1811	723	672	9.95223	9.58425	3.38408	3.58808
728643	NR_003277	HNRNPA1P33	heterogeneous nuclear ribonucleoprotein A1 pseudogene 33	-3.49619	3.12597	-31.5922	0.0144877	0.351541	0.0808352	2.35086	4.15664	0.0788418	0.0178409	4.16925	4.14402	2.40661	2.29511	937	845	230	197	17.7094	17.2623	4.15956	4.04365
100287616	NR_040066,NR_040067,NR_040068,NR_040069,NR_040070	LOXL1-AS1	LOXL1 antisense RNA 1	-2.00252	0.893317	-58.8843	0.00947109	0.342349	0.0240605	0.523261	1.52508	0.0238575	0.00311862	1.52729	1.52287	0.506391	0.540131	445	388	103	100	1.94903	1.87725	0.405109	0.484752
100463487	NM_001190706	MTRNR2L9	MT-RNR2-like 9	2.34652	5.9406	32.4289	0.0194924	0.351541	0.0536627	6.58764	5.35712	0.00172282	0.0536351	5.31919	5.39504	6.58886	6.58642	2082	2028	5291	4645	40.4929	42.6232	98.7734	98.277
100506844	NR_038269	LOC100506844	uncharacterized LOC100506844	2.67349	3.5123	11.8133	0.0331062	0.360042	0.169841	4.29258	2.87386	0.0536634	0.16114	2.9878	2.75991	4.25464	4.33053	497	377	1270	1221	7.27913	5.96901	17.8673	19.469
100507303	NR_132114	SNHG19	small nucleolar RNA host gene 19	2.11319	6.34752	11.5059	0.0100826	0.342349	0.132674	6.91014	5.83071	0.106923	0.0785489	5.88626	5.77517	6.83453	6.98575	2166	1833	4281	4201	62.1949	56.8546	117.963	131.219
100507602	NR_102759,NR_102760,NR_102761,NR_102762	TRIM52-AS1	TRIM52 antisense RNA 1 (head to head)	2.1751	2.68642	13.9974	0.0156601	0.351541	0.113268	3.30482	2.18374	0.101572	0.0501272	2.21918	2.14829	3.37664	3.233	382	302	916	757	3.87684	3.49996	9.18004	8.57057
102465252	NR_106761	MIR6506	microRNA 6506	3.51418	0.408749	17.2859	0.0367825	0.3634	0.148343	1.90107	0.0878849	0.148341	0.000775251	0.0873367	0.0884331	2.00597	1.79618	1	1	20	16	0.068787	0.054533	2.9234	2.5902
102724238	NR_126048,NR_126048_dup1	LOC102724238	uncharacterized LOC102724238	2.12288	0.204519	16.4915	0.0122361	0.345495	0.0931309	1.12326	0.037238	0.0834428	0.0413603	0.0664841	0.00799183	1.06426	1.18226	8	1	154	175	0.054235	0.00056	1.06082	1.36588
102724594	NM_001320646,NM_001320648,NM_001320650,NM_001320651	U2AF1L5	U2 small nuclear RNA auxiliary factor 1 like 5	-2.47806	2.76851	-11.2542	0.00906146	0.342349	0.164517	2.19025	3.49946	0.103492	0.127888	3.58989	3.40903	2.11707	2.26343	1108	892	326	352	11.5152	10.0065	3.24537	3.93087
105376805	NR_135056,NR_135057,NR_135058,NR_135059	LOC105376805	uncharacterized LOC105376805	2.06348	3.8561	14.8644	0.0135687	0.349283	0.0994295	4.41388	3.3688	0.0886291	0.0450679	3.40067	3.33693	4.47655	4.35121	409	366	858	715	9.97211	9.48349	21.1759	19.8225
